# Supplementary material for: Distinct Tumor-Associated Macrophage Signatures Shape the Immune Microenvironment and Patient Prognosis in Renal Cell Carcinoma
Source: Cells. 2025 Nov 6;14(21):1740. doi: 10.3390/cells14211740 (PMC12610877; doi:10.3390/cells14211740)
Supplement: Supplementary file 1 [file cells-14-01740-s001.zip]

Archive with 20 entries (19 files):
- Supplemental Information/
- __MACOSX/._Supplemental Information
- Supplemental Information/~$Supplementary Table S3.xlsx
- __MACOSX/Supplemental Information/._~$Supplementary Table S3.xlsx
- Supplemental Information/~$Supplementary Table S2.xlsx
- __MACOSX/Supplemental Information/._~$Supplementary Table S2.xlsx
- Supplemental Information/.DS_Store
- __MACOSX/Supplemental Information/._.DS_Store
- Supplemental Information/Supplementary Table S1.xlsx
- __MACOSX/Supplemental Information/._Supplementary Table S1.xlsx
- Supplemental Information/Supplemental document.docx
- __MACOSX/Supplemental Information/._Supplemental document.docx
- Supplemental Information/~$Supplementary Table S4.xlsx
- __MACOSX/Supplemental Information/._~$Supplementary Table S4.xlsx
- Supplemental Information/Supplementary Table S4.xlsx
- __MACOSX/Supplemental Information/._Supplementary Table S4.xlsx
- Supplemental Information/Supplementary Table S2.xlsx
- __MACOSX/Supplemental Information/._Supplementary Table S2.xlsx
- Supplemental Information/Supplementary Table S3.xlsx
- __MACOSX/Supplemental Information/._Supplementary Table S3.xlsx
