# Supplementary material for: Distinct Tumor-Associated Macrophage Signatures Shape the Immune Microenvironment and Patient Prognosis in Renal Cell Carcinoma
Source: Cells. 2025 Nov 6;14(21):1740. doi: 10.3390/cells14211740 (PMC12610877; doi:10.3390/cells14211740)
Supplement: Supplementary file 1 [file cells-14-01740-s001.zip › Supplemental Information/Supplementary Table S1.xlsx]

## Sheet: Supplementary Table_KIRC_Clinci
The TCGA-KIRC patients clincial information
	V1	admin.batch_number	admin.bcr	admin.day_of_dcc_upload	admin.disease_code	admin.file_uuid	admin.month_of_dcc_upload	admin.patient_withdrawal.withdrawn	admin.project_code	admin.year_of_dcc_upload	age_at_initial_pathologic_diagnosis	bcr_patient_uuid	day_of_form_completion	days_to_birth	days_to_death	days_to_initial_pathologic_diagnosis	days_to_last_followup	days_to_last_known_alive	drugs.drug-2.bcr_drug_barcode	drugs.drug-2.bcr_drug_uuid	drugs.drug-2.day_of_form_completion	drugs.drug-2.days_to_drug_therapy_end	drugs.drug-2.days_to_drug_therapy_start	drugs.drug-2.drug_name	drugs.drug-2.month_of_form_completion	drugs.drug-2.number_cycles	drugs.drug-2.prescribed_dose	drugs.drug-2.prescribed_dose_units	drugs.drug-2.regimen_indication	drugs.drug-2.regimen_number	drugs.drug-2.route_of_administrations.route_of_administration	drugs.drug-2.therapy_ongoing	drugs.drug-2.therapy_types.therapy_type	drugs.drug-2.tx_on_clinical_trial	drugs.drug-2.year_of_form_completion	drugs.drug-3.bcr_drug_barcode	drugs.drug-3.bcr_drug_uuid	drugs.drug-3.day_of_form_completion	drugs.drug-3.days_to_drug_therapy_end	drugs.drug-3.days_to_drug_therapy_start	drugs.drug-3.drug_name	drugs.drug-3.month_of_form_completion	drugs.drug-3.number_cycles	drugs.drug-3.prescribed_dose	drugs.drug-3.prescribed_dose_units	drugs.drug-3.regimen_indication	drugs.drug-3.regimen_number	drugs.drug-3.route_of_administrations.route_of_administration	drugs.drug-3.therapy_ongoing
TCGA-3Z-A93Z	V2	387.35.0	nationwide children's hospital	21	kirc	015847e8-8af7-4f39-9088-f26c6698c46e	1	FALSE	tcga	2016	69	2b1dea0a-6d55-4fdd-9c1c-0d9fbe03bd78	11	-25205	NA	0	4	NA	NA	NA	NA	NA	NA	NA	NA	NA	NA	NA	NA	NA	NA	NA	NA	NA	NA	NA	NA	NA	NA	NA	NA	NA	NA	NA	NA	NA	NA	NA	NA
TCGA-6D-AA2E	V3	387.35.0	nationwide children's hospital	21	kirc	9b5eb374-01af-4b4c-ae10-34fc00f31590	1	FALSE	tcga	2016	68	d3b47e53-6f40-4fc8-b5a4-cbe548a770a9	17	-25043	NA	0	135	NA	NA	NA	NA	NA	NA	NA	NA	NA	NA	NA	NA	NA	NA	NA	NA	NA	NA	NA	NA	NA	NA	NA	NA	NA	NA	NA	NA	NA	NA	NA	NA
TCGA-A3-3306	V4	32.75.0	nationwide children's hospital	21	kirc	993502e3-4a3a-45cc-be8b-6ef3902b2fd5	1	FALSE	tcga	2016	67	9fb55e0b-43d8-40a3-8ef2-d198e6290551	23	-24569	NA	0	1120	NA	NA	NA	NA	NA	NA	NA	NA	NA	NA	NA	NA	NA	NA	NA	NA	NA	NA	NA	NA	NA	NA	NA	NA	NA	NA	NA	NA	NA	NA	NA	NA
TCGA-A3-3307	V5	32.75.0	nationwide children's hospital	21	kirc	f436602b-cbc2-4ca7-992d-b9cdc720f32c	1	FALSE	tcga	2016	66	7ac1d6c6-9ade-49af-8794-10b5b96b2b05	13	-24315	NA	0	1436	NA	NA	NA	NA	NA	NA	NA	NA	NA	NA	NA	NA	NA	NA	NA	NA	NA	NA	NA	NA	NA	NA	NA	NA	NA	NA	NA	NA	NA	NA	NA	NA
TCGA-A3-3308	V6	32.75.0	nationwide children's hospital	21	kirc	64a08397-69de-46ce-a42e-198b6b9d631f	1	FALSE	tcga	2016	77	3cbca837-f5a7-4a87-8f02-c59eac232d5a	12	-28287	NA	0	16	NA	NA	NA	NA	NA	NA	NA	NA	NA	NA	NA	NA	NA	NA	NA	NA	NA	NA	NA	NA	NA	NA	NA	NA	NA	NA	NA	NA	NA	NA	NA	NA
TCGA-A3-3311	V7	32.75.0	nationwide children's hospital	21	kirc	2f876891-721f-4816-b9d6-c2c9547207a8	1	FALSE	tcga	2016	57	0c139772-e303-45d1-b0c7-438fa1db105e	20	-21183	1191	0	NA	NA	NA	NA	NA	NA	NA	NA	NA	NA	NA	NA	NA	NA	NA	NA	NA	NA	NA	NA	NA	NA	NA	NA	NA	NA	NA	NA	NA	NA	NA	NA	NA
TCGA-A3-3313	V8	32.75.0	nationwide children's hospital	21	kirc	e06f1508-e85f-4a13-8da4-e31b5ed4a548	1	FALSE	tcga	2016	59	10c03d66-a290-4e46-9018-2932a236eb09	14	-21556	735	0	NA	NA	NA	NA	NA	NA	NA	NA	NA	NA	NA	NA	NA	NA	NA	NA	NA	NA	NA	NA	NA	NA	NA	NA	NA	NA	NA	NA	NA	NA	NA	NA	NA
TCGA-A3-3316	V9	32.75.0	nationwide children's hospital	21	kirc	8993c1f8-6e91-4c4b-910e-6d852468ed96	1	FALSE	tcga	2016	57	12c4c4f1-5880-4bf9-9945-80bf45415de6	14	-20931	NA	0	1493	NA	NA	NA	NA	NA	NA	NA	NA	NA	NA	NA	NA	NA	NA	NA	NA	NA	NA	NA	NA	NA	NA	NA	NA	NA	NA	NA	NA	NA	NA	NA	NA
TCGA-A3-3317	V10	32.75.0	nationwide children's hospital	21	kirc	d598018e-5095-4059-9579-df07754d55f2	1	FALSE	tcga	2016	67	8ee720b5-6f3a-4921-85ab-70e75c0835b0	14	-24803	NA	0	1491	NA	tcga-a3-3317-d1485	e64308cc-327e-4629-94e4-c6c056787f2b	13	886	605	interferon alpha	5	NA	0.5	m[iu]	recurrence	NA	sc	no	immunotherapy	NA	2010	NA	NA	NA	NA	NA	NA	NA	NA	NA	NA	NA	NA	NA	NA
TCGA-A3-3319	V11	32.75.0	nationwide children's hospital	21	kirc	df4f032f-6cec-4419-9b00-13330395d10d	1	FALSE	tcga	2016	70	22b6724c-a59f-4796-8166-992253e8caf1	16	-25699	NA	0	1130	NA	NA	NA	NA	NA	NA	NA	NA	NA	NA	NA	NA	NA	NA	NA	NA	NA	NA	NA	NA	NA	NA	NA	NA	NA	NA	NA	NA	NA	NA	NA	NA
TCGA-A3-3320	V12	32.75.0	nationwide children's hospital	21	kirc	9840ec47-484f-4e91-a4f7-b64680a9adde	1	FALSE	tcga	2016	52	50f29fc7-c111-4101-b970-b1e1dd3388cf	16	-19138	NA	0	1508	NA	NA	NA	NA	NA	NA	NA	NA	NA	NA	NA	NA	NA	NA	NA	NA	NA	NA	NA	NA	NA	NA	NA	NA	NA	NA	NA	NA	NA	NA	NA	NA
TCGA-A3-3322	V13	32.75.0	nationwide children's hospital	21	kirc	f2647ba1-bcc6-45c3-834f-b61d26e41e06	1	FALSE	tcga	2016	51	36ed3269-0a57-4c50-bbfa-cfd2a7b56d4f	16	-18754	NA	0	1478	NA	NA	NA	NA	NA	NA	NA	NA	NA	NA	NA	NA	NA	NA	NA	NA	NA	NA	NA	NA	NA	NA	NA	NA	NA	NA	NA	NA	NA	NA	NA	NA
TCGA-A3-3323	V14	32.75.0	nationwide children's hospital	21	kirc	9995b9dd-c02e-4589-8121-c48b831aef96	1	FALSE	tcga	2016	53	e4da964a-31da-4b81-b6ee-2c6dcee703ea	20	-19456	NA	0	1106	NA	NA	NA	NA	NA	NA	NA	NA	NA	NA	NA	NA	NA	NA	NA	NA	NA	NA	NA	NA	NA	NA	NA	NA	NA	NA	NA	NA	NA	NA	NA	NA
TCGA-A3-3324	V15	32.75.0	nationwide children's hospital	21	kirc	2f8185eb-5377-44ea-a6c3-2015aa45d865	1	FALSE	tcga	2016	51	4fca10bd-988a-47f9-8ed5-037c0d59d70c	20	-18843	NA	0	1186	NA	NA	NA	NA	NA	NA	NA	NA	NA	NA	NA	NA	NA	NA	NA	NA	NA	NA	NA	NA	NA	NA	NA	NA	NA	NA	NA	NA	NA	NA	NA	NA
TCGA-A3-3325	V16	32.75.0	nationwide children's hospital	21	kirc	2dacc867-f62d-4beb-8c37-8a57bfc28b49	1	FALSE	tcga	2016	52	9868ae73-3459-4aa6-b71a-39953cdbbe1a	31	-19126	NA	0	751	NA	NA	NA	NA	NA	NA	NA	NA	NA	NA	NA	NA	NA	NA	NA	NA	NA	NA	NA	NA	NA	NA	NA	NA	NA	NA	NA	NA	NA	NA	NA	NA
TCGA-A3-3326	V17	32.75.0	nationwide children's hospital	21	kirc	899666ec-2778-4e3d-bfed-3c58afd708aa	1	FALSE	tcga	2016	47	2e81cfda-5080-49b8-95ca-ba3963dae30c	21	-17285	NA	0	1137	NA	NA	NA	NA	NA	NA	NA	NA	NA	NA	NA	NA	NA	NA	NA	NA	NA	NA	NA	NA	NA	NA	NA	NA	NA	NA	NA	NA	NA	NA	NA	NA
TCGA-A3-3328	V18	32.75.0	nationwide children's hospital	21	kirc	fb3ff34e-b562-40dd-9aa0-08a3a93ce3a9	1	FALSE	tcga	2016	79	8d02978a-10cb-4bbf-8980-78aebe70bcd1	31	-29168	NA	0	785	NA	NA	NA	NA	NA	NA	NA	NA	NA	NA	NA	NA	NA	NA	NA	NA	NA	NA	NA	NA	NA	NA	NA	NA	NA	NA	NA	NA	NA	NA	NA	NA
TCGA-A3-3329	V19	32.75.0	nationwide children's hospital	21	kirc	ae5593f4-44c4-42f2-a4f3-ed058e30c457	1	FALSE	tcga	2016	75	21eea125-1298-42d3-a50c-57d596e0420d	31	-27650	NA	0	706	NA	NA	NA	NA	NA	NA	NA	NA	NA	NA	NA	NA	NA	NA	NA	NA	NA	NA	NA	NA	NA	NA	NA	NA	NA	NA	NA	NA	NA	NA	NA	NA
TCGA-A3-3331	V20	32.75.0	nationwide children's hospital	21	kirc	55b92474-06cb-47ba-a7bc-643210fa9ba2	1	FALSE	tcga	2016	86	a55e63a9-5046-4f0f-a1e1-197b783d5387	29	-31615	NA	0	1485	NA	NA	NA	NA	NA	NA	NA	NA	NA	NA	NA	NA	NA	NA	NA	NA	NA	NA	NA	NA	NA	NA	NA	NA	NA	NA	NA	NA	NA	NA	NA	NA
TCGA-A3-3335	V21	32.75.0	nationwide children's hospital	21	kirc	2bd549cc-f606-4b60-acda-1319f419f025	1	FALSE	tcga	2016	41	c04c5ac6-5b44-4e47-bf52-e4d92d76eea5	23	-15250	NA	0	665	NA	NA	NA	NA	NA	NA	NA	NA	NA	NA	NA	NA	NA	NA	NA	NA	NA	NA	NA	NA	NA	NA	NA	NA	NA	NA	NA	NA	NA	NA	NA	NA
TCGA-A3-3336	V22	32.75.0	nationwide children's hospital	21	kirc	e8560ef0-9c16-4ae5-b9b7-799694c2fb4f	1	FALSE	tcga	2016	75	4ca5ff6a-ace1-4349-b269-b8e3aae16785	17	-27538	NA	0	1043	NA	NA	NA	NA	NA	NA	NA	NA	NA	NA	NA	NA	NA	NA	NA	NA	NA	NA	NA	NA	NA	NA	NA	NA	NA	NA	NA	NA	NA	NA	NA	NA
TCGA-A3-3343	V23	32.75.0	nationwide children's hospital	21	kirc	53d46e98-f77b-49fa-a328-d3ebff6fc867	1	FALSE	tcga	2016	79	d4815225-0ac0-4295-a70d-74162066c0bd	15	-28930	NA	0	945	NA	NA	NA	NA	NA	NA	NA	NA	NA	NA	NA	NA	NA	NA	NA	NA	NA	NA	NA	NA	NA	NA	NA	NA	NA	NA	NA	NA	NA	NA	NA	NA
TCGA-A3-3346	V24	32.75.0	nationwide children's hospital	21	kirc	bff727f6-e819-41cf-af1b-a4d8ec707e2c	1	FALSE	tcga	2016	68	897f85ec-7e14-426a-a532-eed01ccc90f1	29	-25118	137	0	NA	NA	NA	NA	NA	NA	NA	NA	NA	NA	NA	NA	NA	NA	NA	NA	NA	NA	NA	NA	NA	NA	NA	NA	NA	NA	NA	NA	NA	NA	NA	NA	NA
TCGA-A3-3347	V25	50.75.0	nationwide children's hospital	21	kirc	ac0a9927-ceaa-40a5-96fd-4f84fe8b755c	1	FALSE	tcga	2016	76	3372a7d2-79cb-4cf0-9a7e-fe1a6b205daa	30	-27966	NA	0	1097	1097	tcga-a3-3347-d4930	2610bbd4-b2a1-4e02-bf42-3b575f94f763	12	NA	NA	sorafenib	9	NA	NA	NA	adjuvant	1	po	no	targeted molecular therapy	NA	2010	NA	NA	NA	NA	NA	NA	NA	NA	NA	NA	NA	NA	NA	NA
TCGA-A3-3349	V26	50.75.0	nationwide children's hospital	21	kirc	b6dd84d0-ebe2-4265-a671-be61046fd3e9	1	FALSE	tcga	2016	34	0bbfeec1-fbae-4c92-ae90-60ba39303bd8	30	-12431	NA	0	1385	NA	NA	NA	NA	NA	NA	NA	NA	NA	NA	NA	NA	NA	NA	NA	NA	NA	NA	NA	NA	NA	NA	NA	NA	NA	NA	NA	NA	NA	NA	NA	NA
TCGA-A3-3351	V27	50.75.0	nationwide children's hospital	21	kirc	b77abd9d-746f-4c0b-ae69-28dcac671b7f	1	FALSE	tcga	2016	42	ee7011e7-f692-410a-ba35-efe1ec75cf8e	30	-15562	NA	0	910	NA	NA	NA	NA	NA	NA	NA	NA	NA	NA	NA	NA	NA	NA	NA	NA	NA	NA	NA	NA	NA	NA	NA	NA	NA	NA	NA	NA	NA	NA	NA	NA
TCGA-A3-3352	V28	32.75.0	nationwide children's hospital	21	kirc	616eb73c-badc-43ff-ad7c-9e0d2c3a72c4	1	FALSE	tcga	2016	74	2304b8f8-4cb4-46c5-a88e-c78d97b06d6b	23	NA	561	0	NA	NA	NA	NA	NA	NA	NA	NA	NA	NA	NA	NA	NA	NA	NA	NA	NA	NA	NA	NA	NA	NA	NA	NA	NA	NA	NA	NA	NA	NA	NA	NA	NA
TCGA-A3-3357	V29	68.72.0	nationwide children's hospital	21	kirc	9185a7dc-08b3-4871-942c-2c6f55aae97b	1	FALSE	tcga	2016	62	4d856b5d-a59b-45f2-a9b2-4d43ec8a20e4	31	-22825	NA	0	1425	NA	NA	NA	NA	NA	NA	NA	NA	NA	NA	NA	NA	NA	NA	NA	NA	NA	NA	NA	NA	NA	NA	NA	NA	NA	NA	NA	NA	NA	NA	NA	NA
TCGA-A3-3358	V30	90.66.0	nationwide children's hospital	21	kirc	c65cb82a-3e02-4a01-a293-4b55894ec36d	1	FALSE	tcga	2016	57	8a575e00-5dc5-416d-a8f5-2cdfb8e62c31	17	-21087	NA	0	1307	1307	NA	NA	NA	NA	NA	NA	NA	NA	NA	NA	NA	NA	NA	NA	NA	NA	NA	NA	NA	NA	NA	NA	NA	NA	NA	NA	NA	NA	NA	NA	NA
TCGA-A3-3359	V31	32.75.0	nationwide children's hospital	21	kirc	1c4000ed-8a84-4f32-849d-5bd7ae779343	1	FALSE	tcga	2016	82	e4cc8898-d1d8-4f6d-b01c-04cd30f0cd8f	31	-30269	NA	0	1286	NA	NA	NA	NA	NA	NA	NA	NA	NA	NA	NA	NA	NA	NA	NA	NA	NA	NA	NA	NA	NA	NA	NA	NA	NA	NA	NA	NA	NA	NA	NA	NA
TCGA-A3-3362	V32	50.75.0	nationwide children's hospital	21	kirc	d18aa1b9-038e-436b-8fac-15614ca17176	1	FALSE	tcga	2016	60	c7e9ba09-0826-466c-8555-6595de31ed31	30	-21988	NA	0	1559	NA	NA	NA	NA	NA	NA	NA	NA	NA	NA	NA	NA	NA	NA	NA	NA	NA	NA	NA	NA	NA	NA	NA	NA	NA	NA	NA	NA	NA	NA	NA	NA
TCGA-A3-3363	V33	32.75.0	nationwide children's hospital	21	kirc	1f3a7ceb-0687-4616-8821-06dd8fe02915	1	FALSE	tcga	2016	50	659294b9-ded9-498a-bc00-c1d4d456aa4a	11	-18596	NA	0	319	NA	NA	NA	NA	NA	NA	NA	NA	NA	NA	NA	NA	NA	NA	NA	NA	NA	NA	NA	NA	NA	NA	NA	NA	NA	NA	NA	NA	NA	NA	NA	NA
TCGA-A3-3365	V34	32.75.0	nationwide children's hospital	21	kirc	91dff6f6-f5ce-4be6-b549-7b6a8777d494	1	FALSE	tcga	2016	46	136c95cd-febd-43f0-af35-125d3321a145	11	-16915	NA	0	873	NA	NA	NA	NA	NA	NA	NA	NA	NA	NA	NA	NA	NA	NA	NA	NA	NA	NA	NA	NA	NA	NA	NA	NA	NA	NA	NA	NA	NA	NA	NA	NA
TCGA-A3-3367	V35	68.72.0	nationwide children's hospital	21	kirc	3a5691f1-84b1-4c44-8c83-f4e1fc936ba3	1	FALSE	tcga	2016	72	69fb3eff-a32c-48e1-aab8-645ef31d163a	31	-26489	NA	0	1054	NA	NA	NA	NA	NA	NA	NA	NA	NA	NA	NA	NA	NA	NA	NA	NA	NA	NA	NA	NA	NA	NA	NA	NA	NA	NA	NA	NA	NA	NA	NA	NA
TCGA-A3-3370	V36	68.72.0	nationwide children's hospital	21	kirc	5b2d4003-ccf3-49fd-899b-0b43b0331976	1	FALSE	tcga	2016	48	9f632fc3-2241-469a-a14a-cd537350155f	31	-17621	NA	0	776	NA	NA	NA	NA	NA	NA	NA	NA	NA	NA	NA	NA	NA	NA	NA	NA	NA	NA	NA	NA	NA	NA	NA	NA	NA	NA	NA	NA	NA	NA	NA	NA
TCGA-A3-3372	V37	32.75.0	nationwide children's hospital	21	kirc	1aeb71c5-6bf1-4b26-8b12-07cc83fdb4f9	1	FALSE	tcga	2016	64	11ab53c8-6366-4bc9-b60d-23e6ed2d1cae	11	-23528	NA	0	735	NA	NA	NA	NA	NA	NA	NA	NA	NA	NA	NA	NA	NA	NA	NA	NA	NA	NA	NA	NA	NA	NA	NA	NA	NA	NA	NA	NA	NA	NA	NA	NA
TCGA-A3-3373	V38	68.72.0	nationwide children's hospital	21	kirc	558c4710-d5a3-468b-8852-f097c2759d6e	1	FALSE	tcga	2016	54	2bc5b2ec-aa8f-4889-9d92-d27f96c9fda1	31	-19964	NA	0	334	NA	NA	NA	NA	NA	NA	NA	NA	NA	NA	NA	NA	NA	NA	NA	NA	NA	NA	NA	NA	NA	NA	NA	NA	NA	NA	NA	NA	NA	NA	NA	NA
TCGA-A3-3374	V39	32.75.0	nationwide children's hospital	21	kirc	9f858029-95b5-4557-996a-bb2b45aa3116	1	FALSE	tcga	2016	51	0b970feb-914f-4159-912f-6efec02b617f	22	-18890	NA	0	1314	NA	NA	NA	NA	NA	NA	NA	NA	NA	NA	NA	NA	NA	NA	NA	NA	NA	NA	NA	NA	NA	NA	NA	NA	NA	NA	NA	NA	NA	NA	NA	NA
TCGA-A3-3376	V40	68.72.0	nationwide children's hospital	21	kirc	bee765c8-b654-4043-a7e6-ee9f2d86e2fe	1	FALSE	tcga	2016	51	46240f32-116b-470c-9846-3616a6db4f2e	31	-18954	NA	0	1070	NA	NA	NA	NA	NA	NA	NA	NA	NA	NA	NA	NA	NA	NA	NA	NA	NA	NA	NA	NA	NA	NA	NA	NA	NA	NA	NA	NA	NA	NA	NA	NA
TCGA-A3-3378	V41	32.75.0	nationwide children's hospital	21	kirc	bc73284a-f088-44d8-b7d1-3792f6233910	1	FALSE	tcga	2016	60	798d51ff-182e-406c-8885-8a198d9959d1	29	-22090	NA	0	630	NA	NA	NA	NA	NA	NA	NA	NA	NA	NA	NA	NA	NA	NA	NA	NA	NA	NA	NA	NA	NA	NA	NA	NA	NA	NA	NA	NA	NA	NA	NA	NA
TCGA-A3-3380	V42	32.75.0	nationwide children's hospital	21	kirc	73943036-49ec-4271-8c8f-e3753b31561c	1	FALSE	tcga	2016	54	8ed08632-b5b3-4be3-bd71-999456fa2d23	11	-19828	NA	0	567	NA	NA	NA	NA	NA	NA	NA	NA	NA	NA	NA	NA	NA	NA	NA	NA	NA	NA	NA	NA	NA	NA	NA	NA	NA	NA	NA	NA	NA	NA	NA	NA
TCGA-A3-3382	V43	32.75.0	nationwide children's hospital	21	kirc	589932eb-f5ba-48ba-9cda-8b04109d3281	1	FALSE	tcga	2016	69	e1663694-17dd-4b01-b613-2516e022dfb7	29	-25207	NA	0	574	NA	NA	NA	NA	NA	NA	NA	NA	NA	NA	NA	NA	NA	NA	NA	NA	NA	NA	NA	NA	NA	NA	NA	NA	NA	NA	NA	NA	NA	NA	NA	NA
TCGA-A3-3383	V44	32.75.0	nationwide children's hospital	21	kirc	7607c2cd-a682-41b2-a325-fb96f94d1d9a	1	FALSE	tcga	2016	52	46c87ae0-c123-4bdc-8a79-d375d8a7e7a3	29	-19324	NA	0	861	NA	NA	NA	NA	NA	NA	NA	NA	NA	NA	NA	NA	NA	NA	NA	NA	NA	NA	NA	NA	NA	NA	NA	NA	NA	NA	NA	NA	NA	NA	NA	NA
TCGA-A3-3385	V45	68.72.0	nationwide children's hospital	21	kirc	4f1ea8de-68d5-4dbd-9d7d-d0e5f9bcc928	1	FALSE	tcga	2016	46	4c44f4a4-1529-4897-9f69-c8e6c705f905	31	-17114	NA	0	726	NA	NA	NA	NA	NA	NA	NA	NA	NA	NA	NA	NA	NA	NA	NA	NA	NA	NA	NA	NA	NA	NA	NA	NA	NA	NA	NA	NA	NA	NA	NA	NA
TCGA-A3-3387	V46	90.66.0	nationwide children's hospital	21	kirc	20039ef0-5d9c-45f0-a6db-f170b39931e2	1	FALSE	tcga	2016	49	9dc7812b-c7a2-4de4-bf6d-4c7261384a62	17	-17920	NA	0	617	NA	NA	NA	NA	NA	NA	NA	NA	NA	NA	NA	NA	NA	NA	NA	NA	NA	NA	NA	NA	NA	NA	NA	NA	NA	NA	NA	NA	NA	NA	NA	NA
TCGA-A3-A6NI	V47	340.39.0	nationwide children's hospital	21	kirc	858a5279-1b8c-44b3-b181-14d095dbd77c	1	FALSE	tcga	2016	47	2953131e-9c34-4fa2-8af4-2c8d66ea2821	26	-17190	NA	0	20	NA	NA	NA	NA	NA	NA	NA	NA	NA	NA	NA	NA	NA	NA	NA	NA	NA	NA	NA	NA	NA	NA	NA	NA	NA	NA	NA	NA	NA	NA	NA	NA
TCGA-A3-A6NJ	V48	340.39.0	nationwide children's hospital	21	kirc	4dfde2a6-f112-4fad-a00f-4a3300039210	1	FALSE	tcga	2016	57	96c38b74-c22b-4001-bfd0-a37eda1fbaed	30	-20918	NA	0	0	NA	NA	NA	NA	NA	NA	NA	NA	NA	NA	NA	NA	NA	NA	NA	NA	NA	NA	NA	NA	NA	NA	NA	NA	NA	NA	NA	NA	NA	NA	NA	NA
TCGA-A3-A6NL	V49	340.39.0	nationwide children's hospital	21	kirc	95db1368-fba4-49d6-8d9d-ec2f9be3082e	1	FALSE	tcga	2016	49	52db2d93-fcc6-4f80-9668-a0a6ea450738	30	-17952	NA	0	0	NA	NA	NA	NA	NA	NA	NA	NA	NA	NA	NA	NA	NA	NA	NA	NA	NA	NA	NA	NA	NA	NA	NA	NA	NA	NA	NA	NA	NA	NA	NA	NA
TCGA-A3-A6NN	V50	340.39.0	nationwide children's hospital	21	kirc	b572452d-4361-440b-8fed-e00fb025caf7	1	FALSE	tcga	2016	78	060b2104-a015-400e-86c6-6febfb02bbd3	30	-28689	NA	0	3	NA	NA	NA	NA	NA	NA	NA	NA	NA	NA	NA	NA	NA	NA	NA	NA	NA	NA	NA	NA	NA	NA	NA	NA	NA	NA	NA	NA	NA	NA	NA	NA
TCGA-A3-A8CQ	V51	387.35.0	nationwide children's hospital	21	kirc	4debaee1-8bf9-45b1-93f4-96af9c5132d3	1	FALSE	tcga	2016	59	b39d6675-9378-4652-8a28-9b52b8ca88ce	29	-21572	NA	0	3	NA	NA	NA	NA	NA	NA	NA	NA	NA	NA	NA	NA	NA	NA	NA	NA	NA	NA	NA	NA	NA	NA	NA	NA	NA	NA	NA	NA	NA	NA	NA	NA
TCGA-A3-A8OU	V52	387.35.0	nationwide children's hospital	21	kirc	12e54de9-b54b-4efb-8c26-6a60b78880ab	1	FALSE	tcga	2016	74	f38a6799-11e0-471c-834e-0d97e00aec07	22	-27377	NA	0	0	NA	NA	NA	NA	NA	NA	NA	NA	NA	NA	NA	NA	NA	NA	NA	NA	NA	NA	NA	NA	NA	NA	NA	NA	NA	NA	NA	NA	NA	NA	NA	NA
TCGA-A3-A8OV	V53	387.35.0	nationwide children's hospital	21	kirc	e89cf073-59b3-4c8a-843e-dd3397f91220	1	FALSE	tcga	2016	75	2711b4a4-9e6f-4a12-add6-c10f72e97d3c	29	-27526	NA	0	0	NA	NA	NA	NA	NA	NA	NA	NA	NA	NA	NA	NA	NA	NA	NA	NA	NA	NA	NA	NA	NA	NA	NA	NA	NA	NA	NA	NA	NA	NA	NA	NA
TCGA-A3-A8OW	V54	387.35.0	nationwide children's hospital	21	kirc	eb8854ac-d9ad-4ab0-ab83-b933b45d079a	1	FALSE	tcga	2016	37	a42103aa-0f25-4939-9f9d-9ec11a5c8cca	22	-13546	NA	0	1	NA	NA	NA	NA	NA	NA	NA	NA	NA	NA	NA	NA	NA	NA	NA	NA	NA	NA	NA	NA	NA	NA	NA	NA	NA	NA	NA	NA	NA	NA	NA	NA
TCGA-A3-A8OX	V55	387.35.0	nationwide children's hospital	21	kirc	9cb1f430-5040-4777-b473-371e33096b33	1	FALSE	tcga	2016	65	c33d0d12-a744-4a9a-b3f7-e28da6a109ab	22	-23998	NA	0	0	NA	NA	NA	NA	NA	NA	NA	NA	NA	NA	NA	NA	NA	NA	NA	NA	NA	NA	NA	NA	NA	NA	NA	NA	NA	NA	NA	NA	NA	NA	NA	NA
TCGA-AK-3425	V56	63.77.0	nationwide children's hospital	21	kirc	80b01995-a980-4501-aead-4a843a66e92a	1	FALSE	tcga	2016	68	1b3f2411-52cd-4482-bea2-95cf72020c6f	18	-24912	NA	0	3343	NA	NA	NA	NA	NA	NA	NA	NA	NA	NA	NA	NA	NA	NA	NA	NA	NA	NA	NA	NA	NA	NA	NA	NA	NA	NA	NA	NA	NA	NA	NA	NA
TCGA-AK-3426	V57	50.75.0	nationwide children's hospital	21	kirc	2732b663-50b0-4e26-9575-03b6b255ff13	1	FALSE	tcga	2016	37	c5265ca6-2cb5-406d-a635-c4c783561107	10	-13770	885	0	NA	NA	NA	NA	NA	NA	NA	NA	NA	NA	NA	NA	NA	NA	NA	NA	NA	NA	NA	NA	NA	NA	NA	NA	NA	NA	NA	NA	NA	NA	NA	NA	NA
TCGA-AK-3427	V58	32.75.0	nationwide children's hospital	21	kirc	259fd659-9e08-4286-ba06-c0a258fe00f9	1	FALSE	tcga	2016	65	97fee782-9aa3-41c7-8b7b-53c9c69bdabc	9	-24067	NA	0	2566	NA	NA	NA	NA	NA	NA	NA	NA	NA	NA	NA	NA	NA	NA	NA	NA	NA	NA	NA	NA	NA	NA	NA	NA	NA	NA	NA	NA	NA	NA	NA	NA
TCGA-AK-3428	V59	63.77.0	nationwide children's hospital	21	kirc	3f5dbd8e-8dd0-4d61-891c-7ddb0d01b73b	1	FALSE	tcga	2016	62	9da334ed-314c-4445-ba29-ffd9bb42403c	10	-22653	NA	0	2223	NA	NA	NA	NA	NA	NA	NA	NA	NA	NA	NA	NA	NA	NA	NA	NA	NA	NA	NA	NA	NA	NA	NA	NA	NA	NA	NA	NA	NA	NA	NA	NA
TCGA-AK-3429	V60	50.75.0	nationwide children's hospital	21	kirc	c432a9ad-0da5-482e-beb6-0f10ecd2d8b1	1	FALSE	tcga	2016	54	b3a6acab-00ad-48b7-94c2-bd56b461b48f	11	-19849	NA	0	2017	NA	NA	NA	NA	NA	NA	NA	NA	NA	NA	NA	NA	NA	NA	NA	NA	NA	NA	NA	NA	NA	NA	NA	NA	NA	NA	NA	NA	NA	NA	NA	NA
TCGA-AK-3430	V61	50.75.0	nationwide children's hospital	21	kirc	6d849806-b04f-4d6d-a498-e240f86a83cc	1	FALSE	tcga	2016	61	503a9c0b-64b8-41b9-a44f-9cbff9cefbad	11	-22612	480	0	NA	NA	NA	NA	NA	NA	NA	NA	NA	NA	NA	NA	NA	NA	NA	NA	NA	NA	NA	NA	NA	NA	NA	NA	NA	NA	NA	NA	NA	NA	NA	NA	NA
TCGA-AK-3431	V62	63.77.0	nationwide children's hospital	21	kirc	db1fd17e-57dc-42b1-b3be-9fc0f9f83ee7	1	FALSE	tcga	2016	62	351fb9f4-a3b6-44d8-9fdc-5b0b582fda23	11	-22852	NA	0	1853	NA	NA	NA	NA	NA	NA	NA	NA	NA	NA	NA	NA	NA	NA	NA	NA	NA	NA	NA	NA	NA	NA	NA	NA	NA	NA	NA	NA	NA	NA	NA	NA
TCGA-AK-3433	V63	63.77.0	nationwide children's hospital	21	kirc	55c08ffd-9e9a-4852-a6fa-7aec11622a3b	1	FALSE	tcga	2016	48	fdda296a-7321-4c8c-8076-40d92c570c8f	12	-17853	NA	0	2192	NA	NA	NA	NA	NA	NA	NA	NA	NA	NA	NA	NA	NA	NA	NA	NA	NA	NA	NA	NA	NA	NA	NA	NA	NA	NA	NA	NA	NA	NA	NA	NA
TCGA-AK-3434	V64	63.77.0	nationwide children's hospital	21	kirc	524e3e9e-a69e-4e6e-b4dd-756e1b6e642c	1	FALSE	tcga	2016	72	17d053f2-8760-4f8e-9d25-64508e7f3857	12	-26490	NA	0	2087	NA	NA	NA	NA	NA	NA	NA	NA	NA	NA	NA	NA	NA	NA	NA	NA	NA	NA	NA	NA	NA	NA	NA	NA	NA	NA	NA	NA	NA	NA	NA	NA
TCGA-AK-3436	V65	50.75.0	nationwide children's hospital	21	kirc	349a3948-74d1-4567-b05b-8ad06b2cd558	1	FALSE	tcga	2016	40	b2feca3f-8602-4a30-92bf-958ab2a2bd5d	12	-14842	NA	0	2044	NA	tcga-ak-3436-d66269	e1720391-e83a-499d-8aa3-fbdfc1eb92d3	7	NA	1194	sutent	10	NA	NA	NA	NA	NA	NA	yes	chemotherapy	no	2014	NA	NA	NA	NA	NA	NA	NA	NA	NA	NA	NA	NA	NA	NA
TCGA-AK-3440	V66	32.75.0	nationwide children's hospital	21	kirc	895e1255-8aa7-4d96-8dff-58dc6a984938	1	FALSE	tcga	2016	58	3c5f27e9-db2f-4963-9240-94815808d32f	12	-21337	NA	0	1745	NA	NA	NA	NA	NA	NA	NA	NA	NA	NA	NA	NA	NA	NA	NA	NA	NA	NA	NA	NA	NA	NA	NA	NA	NA	NA	NA	NA	NA	NA	NA	NA
TCGA-AK-3443	V67	32.75.0	nationwide children's hospital	21	kirc	a7d34241-0b5a-4e1d-bc8e-98ed37af3749	1	FALSE	tcga	2016	45	d7155ce6-e6b2-4c1f-8233-85f0d63e8e11	16	-16578	NA	0	1423	NA	NA	NA	NA	NA	NA	NA	NA	NA	NA	NA	NA	NA	NA	NA	NA	NA	NA	NA	NA	NA	NA	NA	NA	NA	NA	NA	NA	NA	NA	NA	NA
TCGA-AK-3444	V68	32.75.0	nationwide children's hospital	21	kirc	6dd4886a-801a-466e-a155-95432c67a018	1	FALSE	tcga	2016	80	2429c7d4-ae27-432d-9adf-1c6d192bf13c	16	-29497	NA	0	1471	NA	NA	NA	NA	NA	NA	NA	NA	NA	NA	NA	NA	NA	NA	NA	NA	NA	NA	NA	NA	NA	NA	NA	NA	NA	NA	NA	NA	NA	NA	NA	NA
TCGA-AK-3445	V69	63.77.0	nationwide children's hospital	21	kirc	7ad03fac-6c84-498c-9192-b3565885baac	1	FALSE	tcga	2016	69	c0171d4e-9970-44f4-8502-f31f0e145643	12	-25494	NA	0	1280	NA	NA	NA	NA	NA	NA	NA	NA	NA	NA	NA	NA	NA	NA	NA	NA	NA	NA	NA	NA	NA	NA	NA	NA	NA	NA	NA	NA	NA	NA	NA	NA
TCGA-AK-3447	V70	32.75.0	nationwide children's hospital	21	kirc	eab6f110-7f23-492c-98f9-95a9b2135067	1	FALSE	tcga	2016	83	d7abeadd-ca92-4e18-ae06-70baf9ce42e0	8	-30676	NA	0	1217	NA	NA	NA	NA	NA	NA	NA	NA	NA	NA	NA	NA	NA	NA	NA	NA	NA	NA	NA	NA	NA	NA	NA	NA	NA	NA	NA	NA	NA	NA	NA	NA
TCGA-AK-3450	V71	63.77.0	nationwide children's hospital	21	kirc	3e1e1154-00a8-453d-9386-485dc25c6445	1	FALSE	tcga	2016	85	0709749f-a30a-4fdd-a409-d12be09a5899	12	-31364	NA	0	1499	NA	NA	NA	NA	NA	NA	NA	NA	NA	NA	NA	NA	NA	NA	NA	NA	NA	NA	NA	NA	NA	NA	NA	NA	NA	NA	NA	NA	NA	NA	NA	NA
TCGA-AK-3451	V72	50.75.0	nationwide children's hospital	21	kirc	6ac28822-d478-4e1b-9e3b-61ef8560495b	1	FALSE	tcga	2016	48	fa543627-9e3c-4af9-bb33-f0cdd9fbc9cc	12	-17859	NA	0	1481	NA	NA	NA	NA	NA	NA	NA	NA	NA	NA	NA	NA	NA	NA	NA	NA	NA	NA	NA	NA	NA	NA	NA	NA	NA	NA	NA	NA	NA	NA	NA	NA
TCGA-AK-3453	V73	32.75.0	nationwide children's hospital	21	kirc	ed0dc6da-a54a-4558-83a2-2ea6fa896855	1	FALSE	tcga	2016	58	fd5728e0-e495-45f5-aac8-c0856510c8aa	12	-21271	NA	0	1397	NA	NA	NA	NA	NA	NA	NA	NA	NA	NA	NA	NA	NA	NA	NA	NA	NA	NA	NA	NA	NA	NA	NA	NA	NA	NA	NA	NA	NA	NA	NA	NA
TCGA-AK-3454	V74	63.77.0	nationwide children's hospital	21	kirc	ca1eeaec-b2e6-412c-94a2-d584c2340faf	1	FALSE	tcga	2016	84	28e9b6f9-ab6a-400b-a6a9-79095a443591	18	-30862	NA	0	874	NA	NA	NA	NA	NA	NA	NA	NA	NA	NA	NA	NA	NA	NA	NA	NA	NA	NA	NA	NA	NA	NA	NA	NA	NA	NA	NA	NA	NA	NA	NA	NA
TCGA-AK-3455	V75	32.75.0	nationwide children's hospital	21	kirc	6944faca-9892-4002-ab57-0709e939da83	1	FALSE	tcga	2016	71	2ed3296a-5b10-40d8-8af4-90dc031657cd	8	-26221	683	0	NA	NA	NA	NA	NA	NA	NA	NA	NA	NA	NA	NA	NA	NA	NA	NA	NA	NA	NA	NA	NA	NA	NA	NA	NA	NA	NA	NA	NA	NA	NA	NA	NA
TCGA-AK-3456	V76	50.75.0	nationwide children's hospital	21	kirc	0bd93f8e-0782-4568-9c5c-977c2f4ec1c5	1	FALSE	tcga	2016	48	52e9daf0-288b-4220-bd44-0b6147fd951c	12	-17821	NA	0	47	NA	NA	NA	NA	NA	NA	NA	NA	NA	NA	NA	NA	NA	NA	NA	NA	NA	NA	NA	NA	NA	NA	NA	NA	NA	NA	NA	NA	NA	NA	NA	NA
TCGA-AK-3458	V77	82.73.0	nationwide children's hospital	21	kirc	b82dc701-9e0e-48e5-88d3-c5109261814d	1	FALSE	tcga	2016	48	d7cf4fc0-6357-4973-af4c-b456f430478a	9	-17557	NA	0	1168	NA	NA	NA	NA	NA	NA	NA	NA	NA	NA	NA	NA	NA	NA	NA	NA	NA	NA	NA	NA	NA	NA	NA	NA	NA	NA	NA	NA	NA	NA	NA	NA
TCGA-AK-3460	V78	63.77.0	nationwide children's hospital	21	kirc	e8a43044-e490-44d5-bf73-5609bdbe49cf	1	FALSE	tcga	2016	58	5cf9d9fe-2823-4577-a150-27b970f38a5d	12	-21281	NA	0	951	NA	NA	NA	NA	NA	NA	NA	NA	NA	NA	NA	NA	NA	NA	NA	NA	NA	NA	NA	NA	NA	NA	NA	NA	NA	NA	NA	NA	NA	NA	NA	NA
TCGA-AK-3461	V79	63.77.0	nationwide children's hospital	21	kirc	e4bce96c-d445-41d8-8f33-e4410bee6c82	1	FALSE	tcga	2016	72	08c1bb22-81f5-4a6d-98ce-f9c31d896eab	12	-26464	NA	0	853	NA	NA	NA	NA	NA	NA	NA	NA	NA	NA	NA	NA	NA	NA	NA	NA	NA	NA	NA	NA	NA	NA	NA	NA	NA	NA	NA	NA	NA	NA	NA	NA
TCGA-AK-3465	V80	32.75.0	nationwide children's hospital	21	kirc	613ad4ec-4519-4d68-9278-b4f4d762d237	1	FALSE	tcga	2016	71	0a93c52e-7e96-406b-b40d-b2925ba4ebd1	16	-26232	NA	0	369	NA	NA	NA	NA	NA	NA	NA	NA	NA	NA	NA	NA	NA	NA	NA	NA	NA	NA	NA	NA	NA	NA	NA	NA	NA	NA	NA	NA	NA	NA	NA	NA
TCGA-AS-3777	V81	32.75.0	nationwide children's hospital	21	kirc	8048dd54-ad1d-4450-89e3-fcb13b43b9e9	1	FALSE	tcga	2016	63	e3aa5595-223b-42e9-aec0-e49f631e37d5	28	-23039	NA	0	40	NA	NA	NA	NA	NA	NA	NA	NA	NA	NA	NA	NA	NA	NA	NA	NA	NA	NA	NA	NA	NA	NA	NA	NA	NA	NA	NA	NA	NA	NA	NA	NA
TCGA-AS-3778	V82	32.75.0	nationwide children's hospital	21	kirc	be86cfc6-1523-4a0a-84b2-6d9bb36e1725	1	FALSE	tcga	2016	35	8593764c-e468-4229-94de-6ba614b4f068	29	-12937	NA	0	0	NA	NA	NA	NA	NA	NA	NA	NA	NA	NA	NA	NA	NA	NA	NA	NA	NA	NA	NA	NA	NA	NA	NA	NA	NA	NA	NA	NA	NA	NA	NA	NA
TCGA-B0-4688	V83	63.77.0	nationwide children's hospital	21	kirc	f3455acf-5150-4669-8208-70da7377a2d4	1	FALSE	tcga	2016	46	7a4283eb-00e8-4174-b6b9-6d98c65932c5	8	-16804	101	0	NA	NA	NA	NA	NA	NA	NA	NA	NA	NA	NA	NA	NA	NA	NA	NA	NA	NA	NA	NA	NA	NA	NA	NA	NA	NA	NA	NA	NA	NA	NA	NA	NA
TCGA-B0-4690	V84	63.77.0	nationwide children's hospital	21	kirc	e5d399a1-20fd-4700-9d5a-99b42c03a746	1	FALSE	tcga	2016	65	5f0f03c2-4a39-48c4-a41d-c2990c422741	9	-23985	43	0	NA	NA	NA	NA	NA	NA	NA	NA	NA	NA	NA	NA	NA	NA	NA	NA	NA	NA	NA	NA	NA	NA	NA	NA	NA	NA	NA	NA	NA	NA	NA	NA	NA
TCGA-B0-4691	V85	63.77.0	nationwide children's hospital	21	kirc	9f90ba37-7bb1-4ef9-be9f-593ce26215dd	1	FALSE	tcga	2016	55	949736aa-62d3-46e0-8507-ed2a84be0073	8	-20176	139	0	NA	NA	NA	NA	NA	NA	NA	NA	NA	NA	NA	NA	NA	NA	NA	NA	NA	NA	NA	NA	NA	NA	NA	NA	NA	NA	NA	NA	NA	NA	NA	NA	NA
TCGA-B0-4693	V86	63.77.0	nationwide children's hospital	21	kirc	95b8c08e-248b-4e5a-8abe-21b15e0510d5	1	FALSE	tcga	2016	72	df3b1215-58fd-49c7-8f99-3a854d6cc667	9	-26659	77	0	NA	NA	NA	NA	NA	NA	NA	NA	NA	NA	NA	NA	NA	NA	NA	NA	NA	NA	NA	NA	NA	NA	NA	NA	NA	NA	NA	NA	NA	NA	NA	NA	NA
TCGA-B0-4694	V87	63.77.0	nationwide children's hospital	21	kirc	45bd9bac-23ab-4618-a93c-12cf9a1c06a0	1	FALSE	tcga	2016	72	123b1a31-3635-4e90-b714-0c20df64cf0d	8	-26582	106	0	NA	NA	NA	NA	NA	NA	NA	NA	NA	NA	NA	NA	NA	NA	NA	NA	NA	NA	NA	NA	NA	NA	NA	NA	NA	NA	NA	NA	NA	NA	NA	NA	NA
TCGA-B0-4696	V88	63.77.0	nationwide children's hospital	21	kirc	e93625c7-73d8-4eda-8263-4374d24742ba	1	FALSE	tcga	2016	58	12adefc4-c9fd-46d3-904b-8fc52d5f1913	8	-21317	866	0	NA	NA	NA	NA	NA	NA	NA	NA	NA	NA	NA	NA	NA	NA	NA	NA	NA	NA	NA	NA	NA	NA	NA	NA	NA	NA	NA	NA	NA	NA	NA	NA	NA
TCGA-B0-4697	V89	63.77.0	nationwide children's hospital	21	kirc	47a4a99b-a609-436d-9ba8-035435376e27	1	FALSE	tcga	2016	46	18bcef21-1eee-4b9f-9345-b2f5799b49ab	8	-16844	578	0	NA	NA	NA	NA	NA	NA	NA	NA	NA	NA	NA	NA	NA	NA	NA	NA	NA	NA	NA	NA	NA	NA	NA	NA	NA	NA	NA	NA	NA	NA	NA	NA	NA
TCGA-B0-4698	V90	82.73.0	nationwide children's hospital	21	kirc	e4e9afc6-d182-4b37-931d-c3025e8ca661	1	FALSE	tcga	2016	75	5b66c4ae-3aed-4212-baa1-dac33bab8ebe	29	-27417	42	0	NA	NA	NA	NA	NA	NA	NA	NA	NA	NA	NA	NA	NA	NA	NA	NA	NA	NA	NA	NA	NA	NA	NA	NA	NA	NA	NA	NA	NA	NA	NA	NA	NA
TCGA-B0-4699	V91	63.77.0	nationwide children's hospital	21	kirc	a51f8c2a-6bc7-4a63-a533-5e07ff308ad8	1	FALSE	tcga	2016	74	bcbab8ce-abf1-4029-9419-6b1c671d41df	9	-27225	110	0	110	110	NA	NA	NA	NA	NA	NA	NA	NA	NA	NA	NA	NA	NA	NA	NA	NA	NA	NA	NA	NA	NA	NA	NA	NA	NA	NA	NA	NA	NA	NA	NA
TCGA-B0-4700	V92	90.66.0	nationwide children's hospital	21	kirc	20aaa025-427b-4609-b4bd-569fbcd02ff5	1	FALSE	tcga	2016	60	e33dff22-5bf1-4dd8-bed7-063cb555677c	26	-22034	1980	0	NA	NA	NA	NA	NA	NA	NA	NA	NA	NA	NA	NA	NA	NA	NA	NA	NA	NA	NA	NA	NA	NA	NA	NA	NA	NA	NA	NA	NA	NA	NA	NA	NA
TCGA-B0-4701	V93	63.77.0	nationwide children's hospital	21	kirc	4d9e3a2e-098c-42ff-a9f6-c2fbace1b4a4	1	FALSE	tcga	2016	66	6a7a0f51-336a-445d-8a05-8b8811894037	8	-24232	238	0	NA	NA	NA	NA	NA	NA	NA	NA	NA	NA	NA	NA	NA	NA	NA	NA	NA	NA	NA	NA	NA	NA	NA	NA	NA	NA	NA	NA	NA	NA	NA	NA	NA
TCGA-B0-4703	V94	63.77.0	nationwide children's hospital	21	kirc	c3005840-4c8b-45a5-885b-f5c951d48d7a	1	FALSE	tcga	2016	51	d599ff9b-66c7-4690-b37a-cb86bdda7782	9	-18921	182	0	NA	NA	NA	NA	NA	NA	NA	NA	NA	NA	NA	NA	NA	NA	NA	NA	NA	NA	NA	NA	NA	NA	NA	NA	NA	NA	NA	NA	NA	NA	NA	NA	NA
TCGA-B0-4706	V95	82.73.0	nationwide children's hospital	21	kirc	0651d03c-3f9b-41fc-9993-b7a2d5d28c1d	1	FALSE	tcga	2016	61	26cc2c84-aaec-4cd1-9c45-dd08d372128d	29	-22331	65	0	26	26	NA	NA	NA	NA	NA	NA	NA	NA	NA	NA	NA	NA	NA	NA	NA	NA	NA	NA	NA	NA	NA	NA	NA	NA	NA	NA	NA	NA	NA	NA	NA
TCGA-B0-4707	V96	63.77.0	nationwide children's hospital	21	kirc	9e33be5c-9d82-47ba-8660-585ca0829666	1	FALSE	tcga	2016	63	4cfe9a35-80f2-422b-82e8-8f4b12ded992	8	-23322	600	0	NA	NA	NA	NA	NA	NA	NA	NA	NA	NA	NA	NA	NA	NA	NA	NA	NA	NA	NA	NA	NA	NA	NA	NA	NA	NA	NA	NA	NA	NA	NA	NA	NA
TCGA-B0-4710	V97	82.73.0	nationwide children's hospital	21	kirc	0ee7e5b3-24e1-4c87-8754-821340a27a68	1	FALSE	tcga	2016	75	4298ccdb-2e6d-4267-822d-75b021364084	29	-27396	NA	0	5	NA	NA	NA	NA	NA	NA	NA	NA	NA	NA	NA	NA	NA	NA	NA	NA	NA	NA	NA	NA	NA	NA	NA	NA	NA	NA	NA	NA	NA	NA	NA	NA
TCGA-B0-4712	V98	82.73.0	nationwide children's hospital	21	kirc	f931c96b-fb7c-485a-ad19-99ae828030df	1	FALSE	tcga	2016	76	3f72d63f-ad48-4500-baf6-897b1d6dda7d	29	-28095	1337	0	NA	NA	NA	NA	NA	NA	NA	NA	NA	NA	NA	NA	NA	NA	NA	NA	NA	NA	NA	NA	NA	NA	NA	NA	NA	NA	NA	NA	NA	NA	NA	NA	NA
TCGA-B0-4713	V99	63.77.0	nationwide children's hospital	21	kirc	5d6c7a2c-d345-403d-be64-9d73078d7fe1	1	FALSE	tcga	2016	76	8d4b602b-d1a4-4d80-adf4-5f527de78d4b	8	-27899	202	0	NA	NA	NA	NA	NA	NA	NA	NA	NA	NA	NA	NA	NA	NA	NA	NA	NA	NA	NA	NA	NA	NA	NA	NA	NA	NA	NA	NA	NA	NA	NA	NA	NA
TCGA-B0-4714	V100	63.77.0	nationwide children's hospital	21	kirc	6c9ba3b7-6f5d-4e1e-9fe7-f5a3b1d7c373	1	FALSE	tcga	2016	81	98ff8a6b-0ead-4e55-9fb7-6fe5cc69d0f6	9	-29873	99	0	NA	NA	NA	NA	NA	NA	NA	NA	NA	NA	NA	NA	NA	NA	NA	NA	NA	NA	NA	NA	NA	NA	NA	NA	NA	NA	NA	NA	NA	NA	NA	NA	NA
TCGA-B0-4718	V101	63.77.0	nationwide children's hospital	21	kirc	7671ff30-a78a-4629-ba74-1cda0151049d	1	FALSE	tcga	2016	57	75801b19-6569-4345-8134-82344a412c21	8	-20910	NA	0	215	NA	tcga-b0-4718-d71493	2fdaae91-fc6e-47c8-b600-0c2719cd0119	26	1685	1363	bevacizumab	3	NA	NA	NA	NA	NA	NA	no	chemotherapy	yes	2015	NA	NA	NA	NA	NA	NA	NA	NA	NA	NA	NA	NA	NA	NA
TCGA-B0-4810	V102	82.73.0	nationwide children's hospital	21	kirc	4287fab1-004e-4386-a045-f114bfb53b09	1	FALSE	tcga	2016	47	3dd36758-04ad-4ba4-bf17-707649d6f1a0	29	-17402	478	0	NA	NA	NA	NA	NA	NA	NA	NA	NA	NA	NA	NA	NA	NA	NA	NA	NA	NA	NA	NA	NA	NA	NA	NA	NA	NA	NA	NA	NA	NA	NA	NA	NA
TCGA-B0-4811	V103	82.73.0	nationwide children's hospital	21	kirc	2d9e2516-8f67-4c95-a270-bead835bea37	1	FALSE	tcga	2016	48	57578a0d-b719-46e7-83ab-872a4e984dbb	29	-17792	1417	0	NA	NA	NA	NA	NA	NA	NA	NA	NA	NA	NA	NA	NA	NA	NA	NA	NA	NA	NA	NA	NA	NA	NA	NA	NA	NA	NA	NA	NA	NA	NA	NA	NA
TCGA-B0-4813	V104	63.77.0	nationwide children's hospital	21	kirc	76358c78-f98d-4593-9be9-96c72f26a53c	1	FALSE	tcga	2016	68	8942ebfa-946a-41a7-8b4c-ce45a2096c81	8	-25018	18	0	18	18	NA	NA	NA	NA	NA	NA	NA	NA	NA	NA	NA	NA	NA	NA	NA	NA	NA	NA	NA	NA	NA	NA	NA	NA	NA	NA	NA	NA	NA	NA	NA
TCGA-B0-4814	V105	63.77.0	nationwide children's hospital	21	kirc	d94955da-b4bd-4e10-8a72-36b869d57064	1	FALSE	tcga	2016	58	420409bb-0889-40a1-80cf-9b5916704f04	8	-21374	168	0	NA	NA	NA	NA	NA	NA	NA	NA	NA	NA	NA	NA	NA	NA	NA	NA	NA	NA	NA	NA	NA	NA	NA	NA	NA	NA	NA	NA	NA	NA	NA	NA	NA
TCGA-B0-4815	V106	82.73.0	nationwide children's hospital	21	kirc	c25ffd7d-101d-4fe7-b226-39b638ab09d3	1	FALSE	tcga	2016	65	ff127be4-631a-4e0e-a971-842f9eb6760e	29	-23873	1588	0	NA	NA	NA	NA	NA	NA	NA	NA	NA	NA	NA	NA	NA	NA	NA	NA	NA	NA	NA	NA	NA	NA	NA	NA	NA	NA	NA	NA	NA	NA	NA	NA	NA
TCGA-B0-4816	V107	82.73.0	nationwide children's hospital	21	kirc	650f46ad-caf5-45e0-9a25-c1e3b647e306	1	FALSE	tcga	2016	49	44130745-0b09-4201-829f-cc634f462d3b	29	-18133	1371	0	NA	NA	NA	NA	NA	NA	NA	NA	NA	NA	NA	NA	NA	NA	NA	NA	NA	NA	NA	NA	NA	NA	NA	NA	NA	NA	NA	NA	NA	NA	NA	NA	NA
TCGA-B0-4817	V108	63.77.0	nationwide children's hospital	21	kirc	e3f844c0-9687-4187-b2fa-abadb8420821	1	FALSE	tcga	2016	81	b764e6a1-da21-4593-b133-25827c5b8d47	8	-29873	1019	0	NA	NA	NA	NA	NA	NA	NA	NA	NA	NA	NA	NA	NA	NA	NA	NA	NA	NA	NA	NA	NA	NA	NA	NA	NA	NA	NA	NA	NA	NA	NA	NA	NA
TCGA-B0-4818	V109	82.73.0	nationwide children's hospital	21	kirc	06524370-8c06-46a4-a43e-408392390aa7	1	FALSE	tcga	2016	68	5ec1ec7b-9ef3-45fc-98a6-0202d15050fe	29	-24853	510	0	NA	NA	NA	NA	NA	NA	NA	NA	NA	NA	NA	NA	NA	NA	NA	NA	NA	NA	NA	NA	NA	NA	NA	NA	NA	NA	NA	NA	NA	NA	NA	NA	NA
TCGA-B0-4819	V110	63.77.0	nationwide children's hospital	21	kirc	70911645-75c9-4933-9565-b6ef22aba769	1	FALSE	tcga	2016	60	52d80054-3745-438c-b96e-e344c4ee4a5d	8	-22220	183	0	183	6	NA	NA	NA	NA	NA	NA	NA	NA	NA	NA	NA	NA	NA	NA	NA	NA	NA	NA	NA	NA	NA	NA	NA	NA	NA	NA	NA	NA	NA	NA	NA
TCGA-B0-4821	V111	82.73.0	nationwide children's hospital	21	kirc	e5d6ed23-ddc1-4f6a-b9d7-23cdd2957b72	1	FALSE	tcga	2016	68	8d769b38-862f-46e3-a426-d09f79f28de6	29	-25013	1230	0	NA	NA	NA	NA	NA	NA	NA	NA	NA	NA	NA	NA	NA	NA	NA	NA	NA	NA	NA	NA	NA	NA	NA	NA	NA	NA	NA	NA	NA	NA	NA	NA	NA
TCGA-B0-4822	V112	63.77.0	nationwide children's hospital	21	kirc	1e7bc475-4c95-408a-9fe1-b550950fdf68	1	FALSE	tcga	2016	78	a46f36c3-e886-4efe-945a-0cb2e5b765ef	8	-28774	1111	0	NA	NA	NA	NA	NA	NA	NA	NA	NA	NA	NA	NA	NA	NA	NA	NA	NA	NA	NA	NA	NA	NA	NA	NA	NA	NA	NA	NA	NA	NA	NA	NA	NA
TCGA-B0-4823	V113	68.72.0	nationwide children's hospital	21	kirc	e9f39a52-5acd-4475-be2c-a13d3ca205f7	1	FALSE	tcga	2016	88	1380d4cc-8f56-4206-bfe6-8e99462fe180	3	-32290	454	0	NA	NA	NA	NA	NA	NA	NA	NA	NA	NA	NA	NA	NA	NA	NA	NA	NA	NA	NA	NA	NA	NA	NA	NA	NA	NA	NA	NA	NA	NA	NA	NA	NA
TCGA-B0-4824	V114	63.77.0	nationwide children's hospital	21	kirc	2ab5daf1-8b9c-47dc-8c58-55103129fee4	1	FALSE	tcga	2016	49	03905b58-4b13-410c-8e92-115ab2a42e80	9	-18132	1657	0	NA	NA	NA	NA	NA	NA	NA	NA	NA	NA	NA	NA	NA	NA	NA	NA	NA	NA	NA	NA	NA	NA	NA	NA	NA	NA	NA	NA	NA	NA	NA	NA	NA
TCGA-B0-4827	V115	68.72.0	nationwide children's hospital	21	kirc	0953ed0b-ddba-4b21-b219-4caac6d6dbc4	1	FALSE	tcga	2016	77	18524601-30d9-4dc6-a345-cbdb33349521	3	-28467	885	0	NA	NA	NA	NA	NA	NA	NA	NA	NA	NA	NA	NA	NA	NA	NA	NA	NA	NA	NA	NA	NA	NA	NA	NA	NA	NA	NA	NA	NA	NA	NA	NA	NA
TCGA-B0-4828	V116	63.77.0	nationwide children's hospital	21	kirc	b8e47c6f-9a02-4359-8860-2f98ead7cc71	1	FALSE	tcga	2016	79	1e758394-67fb-45cb-98b0-5082c396d697	8	-28948	307	0	NA	NA	NA	NA	NA	NA	NA	NA	NA	NA	NA	NA	NA	NA	NA	NA	NA	NA	NA	NA	NA	NA	NA	NA	NA	NA	NA	NA	NA	NA	NA	NA	NA
TCGA-B0-4833	V117	65.70.0	nationwide children's hospital	21	kirc	e703823c-4026-48cd-baf0-8c4161cd61da	1	FALSE	tcga	2016	82	e4769374-7d4d-4aaf-b6fe-a01da59ee713	8	-30190	2386	0	NA	NA	NA	NA	NA	NA	NA	NA	NA	NA	NA	NA	NA	NA	NA	NA	NA	NA	NA	NA	NA	NA	NA	NA	NA	NA	NA	NA	NA	NA	NA	NA	NA
TCGA-B0-4834	V118	65.70.0	nationwide children's hospital	21	kirc	ece3cca1-6349-4613-80cb-31adc41d28ba	1	FALSE	tcga	2016	49	ac30d54e-f7e3-4185-ab99-89adceff3e69	8	-18224	2090	0	NA	NA	NA	NA	NA	NA	NA	NA	NA	NA	NA	NA	NA	NA	NA	NA	NA	NA	NA	NA	NA	NA	NA	NA	NA	NA	NA	NA	NA	NA	NA	NA	NA
TCGA-B0-4836	V119	65.70.0	nationwide children's hospital	21	kirc	4c4be55a-b8bc-4d31-805e-9d10916ac44f	1	FALSE	tcga	2016	61	58dee518-f105-4620-996e-3fb6177aa493	8	-22488	1238	0	NA	NA	NA	NA	NA	NA	NA	NA	NA	NA	NA	NA	NA	NA	NA	NA	NA	NA	NA	NA	NA	NA	NA	NA	NA	NA	NA	NA	NA	NA	NA	NA	NA
TCGA-B0-4837	V120	65.70.0	nationwide children's hospital	21	kirc	089abda2-b6a1-400b-adb6-330330a5cf70	1	FALSE	tcga	2016	63	31e9d2fc-79fa-49db-adac-7afb9609f915	9	-23129	1378	0	NA	NA	NA	NA	NA	NA	NA	NA	NA	NA	NA	NA	NA	NA	NA	NA	NA	NA	NA	NA	NA	NA	NA	NA	NA	NA	NA	NA	NA	NA	NA	NA	NA
TCGA-B0-4838	V121	65.70.0	nationwide children's hospital	21	kirc	b06eb124-8ebc-4981-b0b7-5ef24bb97d18	1	FALSE	tcga	2016	69	efb088d9-fa88-4caf-a837-20d76efc83f6	3	-25268	834	0	NA	NA	NA	NA	NA	NA	NA	NA	NA	NA	NA	NA	NA	NA	NA	NA	NA	NA	NA	NA	NA	NA	NA	NA	NA	NA	NA	NA	NA	NA	NA	NA	NA
TCGA-B0-4839	V122	65.70.0	nationwide children's hospital	21	kirc	e0756aca-550a-451f-a5aa-34370c7e7d11	1	FALSE	tcga	2016	80	414056a2-b1dc-4741-b9b9-fda306da6ad6	8	-29380	1639	0	NA	NA	NA	NA	NA	NA	NA	NA	NA	NA	NA	NA	NA	NA	NA	NA	NA	NA	NA	NA	NA	NA	NA	NA	NA	NA	NA	NA	NA	NA	NA	NA	NA
TCGA-B0-4841	V123	63.77.0	nationwide children's hospital	21	kirc	726d9cf4-bc1d-4309-a4fd-871a581d9426	1	FALSE	tcga	2016	63	77d8c2cf-6b27-417b-9d43-14c95e6f9b85	9	-23097	204	0	NA	NA	NA	NA	NA	NA	NA	NA	NA	NA	NA	NA	NA	NA	NA	NA	NA	NA	NA	NA	NA	NA	NA	NA	NA	NA	NA	NA	NA	NA	NA	NA	NA
TCGA-B0-4842	V124	68.72.0	nationwide children's hospital	21	kirc	92776804-9cf7-4188-8be0-69a1376a6099	1	FALSE	tcga	2016	73	1b0ad45e-b917-4e91-83c4-e5386cdf0eee	3	-27019	1724	0	NA	NA	NA	NA	NA	NA	NA	NA	NA	NA	NA	NA	NA	NA	NA	NA	NA	NA	NA	NA	NA	NA	NA	NA	NA	NA	NA	NA	NA	NA	NA	NA	NA
TCGA-B0-4843	V125	63.77.0	nationwide children's hospital	21	kirc	432f814f-393d-4c4f-9074-7e7881aa8606	1	FALSE	tcga	2016	57	04004bc7-cc5c-4683-b334-3e14a7c2f384	8	-21088	320	0	NA	NA	NA	NA	NA	NA	NA	NA	NA	NA	NA	NA	NA	NA	NA	NA	NA	NA	NA	NA	NA	NA	NA	NA	NA	NA	NA	NA	NA	NA	NA	NA	NA
TCGA-B0-4844	V126	63.77.0	nationwide children's hospital	21	kirc	41f8565a-4de1-4796-8d8c-53d95726760d	1	FALSE	tcga	2016	60	4ee14e95-09d8-4512-b358-3e0e7cb74c9a	8	-22220	313	0	NA	NA	tcga-b0-4844-d31001	c3a07cf7-d164-4b2a-8fdb-c8dde5243f59	20	NA	60	thalidomide	4	NA	NA	NA	NA	NA	NA	no	chemotherapy	no	2012	NA	NA	NA	NA	NA	NA	NA	NA	NA	NA	NA	NA	NA	NA
TCGA-B0-4845	V127	63.77.0	nationwide children's hospital	21	kirc	0158e4d6-4ba1-4f03-aa56-4e1e380bd903	1	FALSE	tcga	2016	70	cf77fe39-0b4a-4b38-b563-2a244b9fb5c0	9	-25582	1986	0	NA	NA	NA	NA	NA	NA	NA	NA	NA	NA	NA	NA	NA	NA	NA	NA	NA	NA	NA	NA	NA	NA	NA	NA	NA	NA	NA	NA	NA	NA	NA	NA	NA
TCGA-B0-4846	V128	63.77.0	nationwide children's hospital	21	kirc	1adf2d74-f549-4726-aa7e-07cec63b99a2	1	FALSE	tcga	2016	52	d99f31f7-2b3b-47e8-bd26-8d37da22aca0	8	-19139	1200	0	NA	NA	NA	NA	NA	NA	NA	NA	NA	NA	NA	NA	NA	NA	NA	NA	NA	NA	NA	NA	NA	NA	NA	NA	NA	NA	NA	NA	NA	NA	NA	NA	NA
TCGA-B0-4847	V129	63.77.0	nationwide children's hospital	21	kirc	43f1234c-5926-4a77-b918-b5c1dea423e9	1	FALSE	tcga	2016	60	844ec449-eec0-4ea7-9da9-b75a164bef16	8	-22147	793	0	NA	NA	NA	NA	NA	NA	NA	NA	NA	NA	NA	NA	NA	NA	NA	NA	NA	NA	NA	NA	NA	NA	NA	NA	NA	NA	NA	NA	NA	NA	NA	NA	NA
TCGA-B0-4848	V130	63.77.0	nationwide children's hospital	21	kirc	314c7bd2-57f7-45cc-8d62-1b7fb46f15ab	1	FALSE	tcga	2016	54	0bd313f0-0b6d-4bf3-aae2-6496d71d6d3a	8	-19892	883	0	NA	NA	NA	NA	NA	NA	NA	NA	NA	NA	NA	NA	NA	NA	NA	NA	NA	NA	NA	NA	NA	NA	NA	NA	NA	NA	NA	NA	NA	NA	NA	NA	NA
TCGA-B0-4849	V131	63.77.0	nationwide children's hospital	21	kirc	ac198dd8-0b39-4637-892d-716c81cdd49c	1	FALSE	tcga	2016	51	9d202594-7697-443f-a1ee-d8e7b28ecb8f	8	-18843	69	0	NA	NA	NA	NA	NA	NA	NA	NA	NA	NA	NA	NA	NA	NA	NA	NA	NA	NA	NA	NA	NA	NA	NA	NA	NA	NA	NA	NA	NA	NA	NA	NA	NA
TCGA-B0-4852	V132	82.73.0	nationwide children's hospital	21	kirc	e07b1641-6dcc-4924-bb1f-c2dca6faad61	1	FALSE	tcga	2016	78	759238f2-0d37-404e-96f1-c26cae0ba2ea	30	-28552	1121	0	NA	NA	NA	NA	NA	NA	NA	NA	NA	NA	NA	NA	NA	NA	NA	NA	NA	NA	NA	NA	NA	NA	NA	NA	NA	NA	NA	NA	NA	NA	NA	NA	NA
TCGA-B0-4945	V133	68.72.0	nationwide children's hospital	21	kirc	9f654388-2e9a-4442-ae6c-1f248236b266	1	FALSE	tcga	2016	75	f184de71-65d0-4e52-aec2-25c5414588c5	7	-27523	2145	0	NA	NA	NA	NA	NA	NA	NA	NA	NA	NA	NA	NA	NA	NA	NA	NA	NA	NA	NA	NA	NA	NA	NA	NA	NA	NA	NA	NA	NA	NA	NA	NA	NA
TCGA-B0-5075	V134	69.66.0	nationwide children's hospital	21	kirc	e776a616-3802-42a5-8d66-5785130f8b97	1	FALSE	tcga	2016	77	46194f7f-af16-42b7-bef6-9c0d1e8f9b0d	9	-28205	637	0	NA	NA	NA	NA	NA	NA	NA	NA	NA	NA	NA	NA	NA	NA	NA	NA	NA	NA	NA	NA	NA	NA	NA	NA	NA	NA	NA	NA	NA	NA	NA	NA	NA
TCGA-B0-5077	V135	69.66.0	nationwide children's hospital	21	kirc	81f02313-4b3f-448b-94f4-8d1609188b12	1	FALSE	tcga	2016	77	03b2ac94-05a3-49a7-b68f-51d045395b07	9	-28405	1317	0	NA	NA	NA	NA	NA	NA	NA	NA	NA	NA	NA	NA	NA	NA	NA	NA	NA	NA	NA	NA	NA	NA	NA	NA	NA	NA	NA	NA	NA	NA	NA	NA	NA
TCGA-B0-5080	V136	82.73.0	nationwide children's hospital	21	kirc	b4b78ec8-8778-4ee0-863c-d14a60b3b2d5	1	FALSE	tcga	2016	63	f57690ba-a120-4ea2-83e0-0559d1eb62c4	31	-23052	342	0	NA	NA	NA	NA	NA	NA	NA	NA	NA	NA	NA	NA	NA	NA	NA	NA	NA	NA	NA	NA	NA	NA	NA	NA	NA	NA	NA	NA	NA	NA	NA	NA	NA
TCGA-B0-5081	V137	69.66.0	nationwide children's hospital	21	kirc	13304c49-bc41-404e-8ba5-c1d26b36ae8e	1	FALSE	tcga	2016	79	479035f0-649e-4396-b023-1649a23a01f1	9	-29219	362	0	NA	NA	NA	NA	NA	NA	NA	NA	NA	NA	NA	NA	NA	NA	NA	NA	NA	NA	NA	NA	NA	NA	NA	NA	NA	NA	NA	NA	NA	NA	NA	NA	NA
TCGA-B0-5083	V138	68.72.0	nationwide children's hospital	21	kirc	1c468aa3-4c61-4e1e-af31-32813a350604	1	FALSE	tcga	2016	63	74fc9f65-b5f1-4b56-93a5-f90eaab52e31	3	-23034	1045	0	NA	NA	NA	NA	NA	NA	NA	NA	NA	NA	NA	NA	NA	NA	NA	NA	NA	NA	NA	NA	NA	NA	NA	NA	NA	NA	NA	NA	NA	NA	NA	NA	NA
TCGA-B0-5084	V139	69.66.0	nationwide children's hospital	21	kirc	0f84a2fc-da79-4c2f-863a-d5d6b4b501e1	1	FALSE	tcga	2016	33	e9f855b3-291b-449d-9758-caa0f99fa76d	9	-12219	222	0	NA	NA	NA	NA	NA	NA	NA	NA	NA	NA	NA	NA	NA	NA	NA	NA	NA	NA	NA	NA	NA	NA	NA	NA	NA	NA	NA	NA	NA	NA	NA	NA	NA
TCGA-B0-5085	V140	69.66.0	nationwide children's hospital	21	kirc	2de180c0-1b2b-4158-94a1-045aff317866	1	FALSE	tcga	2016	76	62c6edc7-170d-4825-ab81-f88b14013cc5	9	-27793	770	0	NA	NA	NA	NA	NA	NA	NA	NA	NA	NA	NA	NA	NA	NA	NA	NA	NA	NA	NA	NA	NA	NA	NA	NA	NA	NA	NA	NA	NA	NA	NA	NA	NA
TCGA-B0-5088	V141	69.66.0	nationwide children's hospital	21	kirc	f5706625-efe2-46ca-9894-3b4cc38ee7f6	1	FALSE	tcga	2016	53	0022478c-4dfd-4cbe-a05e-fb20310844e3	9	-19677	563	0	NA	NA	NA	NA	NA	NA	NA	NA	NA	NA	NA	NA	NA	NA	NA	NA	NA	NA	NA	NA	NA	NA	NA	NA	NA	NA	NA	NA	NA	NA	NA	NA	NA
TCGA-B0-5092	V142	68.72.0	nationwide children's hospital	21	kirc	97b42f01-eb71-4dce-8dfa-bc8013867949	1	FALSE	tcga	2016	53	d51fa004-23e6-41a7-9237-ce9916e2e394	4	-19611	459	0	NA	NA	NA	NA	NA	NA	NA	NA	NA	NA	NA	NA	NA	NA	NA	NA	NA	NA	NA	NA	NA	NA	NA	NA	NA	NA	NA	NA	NA	NA	NA	NA	NA
TCGA-B0-5094	V143	68.72.0	nationwide children's hospital	21	kirc	f900b026-d00b-4214-9f80-4268fb595393	1	FALSE	tcga	2016	62	8aaa4e25-5c12-4ace-96dc-91aaa0c4457c	4	-22965	333	0	NA	NA	NA	NA	NA	NA	NA	NA	NA	NA	NA	NA	NA	NA	NA	NA	NA	NA	NA	NA	NA	NA	NA	NA	NA	NA	NA	NA	NA	NA	NA	NA	NA
TCGA-B0-5095	V144	68.72.0	nationwide children's hospital	21	kirc	e6380f51-e839-4d01-a6b4-bd6628921174	1	FALSE	tcga	2016	81	616bc43c-34b9-48e8-8219-4ef4d052f91b	4	-29921	245	0	NA	NA	NA	NA	NA	NA	NA	NA	NA	NA	NA	NA	NA	NA	NA	NA	NA	NA	NA	NA	NA	NA	NA	NA	NA	NA	NA	NA	NA	NA	NA	NA	NA
TCGA-B0-5096	V145	68.72.0	nationwide children's hospital	21	kirc	2039723c-505f-425a-84bd-c5f333204305	1	FALSE	tcga	2016	72	cf67eaf8-f5e6-41be-8992-cdb97091e1b0	4	-26574	68	0	NA	NA	NA	NA	NA	NA	NA	NA	NA	NA	NA	NA	NA	NA	NA	NA	NA	NA	NA	NA	NA	NA	NA	NA	NA	NA	NA	NA	NA	NA	NA	NA	NA
TCGA-B0-5097	V146	68.72.0	nationwide children's hospital	21	kirc	d1438bad-33a5-42f4-8899-fd9d3e5cd061	1	FALSE	tcga	2016	59	03ae8fdb-8a9c-401d-b8e3-b5ea57bad182	7	-21852	NA	0	151	NA	NA	NA	NA	NA	NA	NA	NA	NA	NA	NA	NA	NA	NA	NA	NA	NA	NA	NA	NA	NA	NA	NA	NA	NA	NA	NA	NA	NA	NA	NA	NA
TCGA-B0-5098	V147	68.72.0	nationwide children's hospital	21	kirc	d2484558-1f75-4cbc-8ea9-06e2601cee66	1	FALSE	tcga	2016	53	3be0bc1d-d81f-4769-b650-8cc8858e45db	4	-19620	1584	0	NA	NA	NA	NA	NA	NA	NA	NA	NA	NA	NA	NA	NA	NA	NA	NA	NA	NA	NA	NA	NA	NA	NA	NA	NA	NA	NA	NA	NA	NA	NA	NA	NA
TCGA-B0-5099	V148	68.72.0	nationwide children's hospital	21	kirc	d7b232e1-23c0-486f-9d7d-e7de5b72a0e8	1	FALSE	tcga	2016	88	bcf26561-6e11-441c-955e-181ef2e68b41	7	-32364	485	0	NA	NA	NA	NA	NA	NA	NA	NA	NA	NA	NA	NA	NA	NA	NA	NA	NA	NA	NA	NA	NA	NA	NA	NA	NA	NA	NA	NA	NA	NA	NA	NA	NA
TCGA-B0-5100	V149	68.72.0	nationwide children's hospital	21	kirc	b0dd1102-f174-4b1c-8b88-416bb17f25e9	1	FALSE	tcga	2016	72	9ceefc7e-fba9-47eb-a0ca-2bc1fccb5490	7	-26478	1913	0	NA	NA	NA	NA	NA	NA	NA	NA	NA	NA	NA	NA	NA	NA	NA	NA	NA	NA	NA	NA	NA	NA	NA	NA	NA	NA	NA	NA	NA	NA	NA	NA	NA
TCGA-B0-5102	V150	68.72.0	nationwide children's hospital	21	kirc	17fe2493-c9b0-4a14-a69c-de39322958d2	1	FALSE	tcga	2016	74	9cffe9f2-421e-4596-b3ac-8788f862ab59	7	-27152	2764	0	NA	NA	NA	NA	NA	NA	NA	NA	NA	NA	NA	NA	NA	NA	NA	NA	NA	NA	NA	NA	NA	NA	NA	NA	NA	NA	NA	NA	NA	NA	NA	NA	NA
TCGA-B0-5104	V151	68.72.0	nationwide children's hospital	21	kirc	8b0c7703-ec6b-4254-8e34-500abab0a8dc	1	FALSE	tcga	2016	90	fb3a387f-ebc6-4422-a782-5c19056f77f2	7	-32873	2752	0	NA	NA	NA	NA	NA	NA	NA	NA	NA	NA	NA	NA	NA	NA	NA	NA	NA	NA	NA	NA	NA	NA	NA	NA	NA	NA	NA	NA	NA	NA	NA	NA	NA
TCGA-B0-5106	V152	68.72.0	nationwide children's hospital	21	kirc	9528dc69-538d-48c0-9bdf-d9730fedd969	1	FALSE	tcga	2016	64	e7c8a4d3-d51e-482a-9045-4de9c9f29945	4	-23547	1598	0	NA	NA	NA	NA	NA	NA	NA	NA	NA	NA	NA	NA	NA	NA	NA	NA	NA	NA	NA	NA	NA	NA	NA	NA	NA	NA	NA	NA	NA	NA	NA	NA	NA
TCGA-B0-5107	V153	68.72.0	nationwide children's hospital	21	kirc	89dd0bdb-5fbe-40fb-9083-7c33498a62e1	1	FALSE	tcga	2016	65	6b1ff32f-75a4-44aa-9da4-b6872e179c9f	4	-23929	927	0	NA	NA	NA	NA	NA	NA	NA	NA	NA	NA	NA	NA	NA	NA	NA	NA	NA	NA	NA	NA	NA	NA	NA	NA	NA	NA	NA	NA	NA	NA	NA	NA	NA
TCGA-B0-5108	V154	68.72.0	nationwide children's hospital	21	kirc	df76f1b9-2c13-4e0a-99e8-2a8d504103df	1	FALSE	tcga	2016	54	171044a9-9e8e-419b-af3a-4849d92c3b1e	7	-19932	NA	0	162	NA	NA	NA	NA	NA	NA	NA	NA	NA	NA	NA	NA	NA	NA	NA	NA	NA	NA	NA	NA	NA	NA	NA	NA	NA	NA	NA	NA	NA	NA	NA	NA
TCGA-B0-5109	V155	68.72.0	nationwide children's hospital	21	kirc	d2d2fd0a-05a1-4807-9aa0-58144446226a	1	FALSE	tcga	2016	69	b7143068-4afd-47ed-9e08-1894f886c503	7	-25428	587	0	NA	NA	NA	NA	NA	NA	NA	NA	NA	NA	NA	NA	NA	NA	NA	NA	NA	NA	NA	NA	NA	NA	NA	NA	NA	NA	NA	NA	NA	NA	NA	NA	NA
TCGA-B0-5110	V156	68.72.0	nationwide children's hospital	21	kirc	2d88f56b-b977-4bbb-819c-64754ed2fce0	1	FALSE	tcga	2016	71	f3a921d5-7a6d-4a6e-893b-a5e1d3f4750b	4	-25976	NA	0	560	NA	NA	NA	NA	NA	NA	NA	NA	NA	NA	NA	NA	NA	NA	NA	NA	NA	NA	NA	NA	NA	NA	NA	NA	NA	NA	NA	NA	NA	NA	NA	NA
TCGA-B0-5113	V157	68.72.0	nationwide children's hospital	21	kirc	8e895cf1-2eca-47f2-bd5e-0a27aa249d8b	1	FALSE	tcga	2016	69	439794a8-51bd-4c70-968c-34cf26b90148	28	-25369	NA	0	22	NA	NA	NA	NA	NA	NA	NA	NA	NA	NA	NA	NA	NA	NA	NA	NA	NA	NA	NA	NA	NA	NA	NA	NA	NA	NA	NA	NA	NA	NA	NA	NA
TCGA-B0-5115	V158	68.72.0	nationwide children's hospital	21	kirc	b4a09a0f-4754-46c4-82c0-35b804d7d8a0	1	FALSE	tcga	2016	43	46bc69a9-0090-4809-92b8-8cb741d9007d	7	-15935	NA	0	91	NA	tcga-b0-5115-d31670	cbb89ea4-88a3-4965-8468-5462ed62b9fe	8	NA	501	afinitor	5	NA	NA	NA	NA	NA	NA	yes	chemotherapy	no	2012	NA	NA	NA	NA	NA	NA	NA	NA	NA	NA	NA	NA	NA	NA
TCGA-B0-5116	V159	68.72.0	nationwide children's hospital	21	kirc	e365fbf3-c1dc-4e0b-9d94-ea45594d5902	1	FALSE	tcga	2016	52	b6abbdcc-f826-499d-b6f1-f6e2c83f9d8b	4	-19352	NA	0	103	NA	NA	NA	NA	NA	NA	NA	NA	NA	NA	NA	NA	NA	NA	NA	NA	NA	NA	NA	NA	NA	NA	NA	NA	NA	NA	NA	NA	NA	NA	NA	NA
TCGA-B0-5117	V160	68.72.0	nationwide children's hospital	21	kirc	ccc70d63-7dcf-41a5-af02-c985043b72fd	1	FALSE	tcga	2016	40	ae55b2d3-62a1-419e-9f9a-5ddfac356db4	7	-14612	NA	0	0	NA	NA	NA	NA	NA	NA	NA	NA	NA	NA	NA	NA	NA	NA	NA	NA	NA	NA	NA	NA	NA	NA	NA	NA	NA	NA	NA	NA	NA	NA	NA	NA
TCGA-B0-5119	V161	68.72.0	nationwide children's hospital	21	kirc	a7666715-ae98-4d84-90b4-73a3bdd72d42	1	FALSE	tcga	2016	61	fedcaa7b-ec9d-4bae-a8ac-af10fbf3e568	4	-22607	NA	0	48	NA	NA	NA	NA	NA	NA	NA	NA	NA	NA	NA	NA	NA	NA	NA	NA	NA	NA	NA	NA	NA	NA	NA	NA	NA	NA	NA	NA	NA	NA	NA	NA
TCGA-B0-5120	V162	68.72.0	nationwide children's hospital	21	kirc	8dab59db-a017-4886-8377-c8a4718cf824	1	FALSE	tcga	2016	72	c5bf474c-6919-47b4-ba59-34ab20c087d5	4	-26559	NA	0	55	NA	NA	NA	NA	NA	NA	NA	NA	NA	NA	NA	NA	NA	NA	NA	NA	NA	NA	NA	NA	NA	NA	NA	NA	NA	NA	NA	NA	NA	NA	NA	NA
TCGA-B0-5121	V163	68.72.0	nationwide children's hospital	21	kirc	94152757-a8a1-4d65-ac82-5ff84c9ea12f	1	FALSE	tcga	2016	56	73512f9d-c6e4-446f-8e31-666c6af44da5	4	-20635	NA	0	186	NA	NA	NA	NA	NA	NA	NA	NA	NA	NA	NA	NA	NA	NA	NA	NA	NA	NA	NA	NA	NA	NA	NA	NA	NA	NA	NA	NA	NA	NA	NA	NA
TCGA-B0-5399	V164	82.73.0	nationwide children's hospital	21	kirc	c69a5959-c519-45bb-9129-d05e65611302	1	FALSE	tcga	2016	46	f6d3e963-5bff-40f6-8430-1c6fb5ec6503	31	-17145	NA	0	190	NA	NA	NA	NA	NA	NA	NA	NA	NA	NA	NA	NA	NA	NA	NA	NA	NA	NA	NA	NA	NA	NA	NA	NA	NA	NA	NA	NA	NA	NA	NA	NA
TCGA-B0-5400	V165	82.73.0	nationwide children's hospital	21	kirc	92085f66-99aa-47d6-934d-0ffbf5f4fb7c	1	FALSE	tcga	2016	59	62f5ceb7-bb0b-4248-850b-cc1cf012f570	31	-21819	NA	0	677	NA	NA	NA	NA	NA	NA	NA	NA	NA	NA	NA	NA	NA	NA	NA	NA	NA	NA	NA	NA	NA	NA	NA	NA	NA	NA	NA	NA	NA	NA	NA	NA
TCGA-B0-5402	V166	82.73.0	nationwide children's hospital	21	kirc	07cd3715-ae6b-4ffc-8ae6-3e61ffe7a55c	1	FALSE	tcga	2016	64	d7ab7ec0-3de7-4ffd-a5ac-f75579355b2a	31	-23477	NA	0	10	NA	NA	NA	NA	NA	NA	NA	NA	NA	NA	NA	NA	NA	NA	NA	NA	NA	NA	NA	NA	NA	NA	NA	NA	NA	NA	NA	NA	NA	NA	NA	NA
TCGA-B0-5690	V167	90.66.0	nationwide children's hospital	21	kirc	65bd345b-077e-45f4-ab0d-dae53cb63f9a	1	FALSE	tcga	2016	53	794aeb92-205f-4c75-bb1a-0b2c6db99fea	4	-19685	NA	0	2180	NA	NA	NA	NA	NA	NA	NA	NA	NA	NA	NA	NA	NA	NA	NA	NA	NA	NA	NA	NA	NA	NA	NA	NA	NA	NA	NA	NA	NA	NA	NA	NA
TCGA-B0-5691	V168	90.66.0	nationwide children's hospital	21	kirc	ae8a60f6-8cae-47c7-866f-baf68b09f549	1	FALSE	tcga	2016	66	31a0dd95-8199-4d25-b40d-4b353644af46	4	-24120	NA	0	2781	NA	NA	NA	NA	NA	NA	NA	NA	NA	NA	NA	NA	NA	NA	NA	NA	NA	NA	NA	NA	NA	NA	NA	NA	NA	NA	NA	NA	NA	NA	NA	NA
TCGA-B0-5692	V169	90.66.0	nationwide children's hospital	21	kirc	0f0a7f04-639c-4cd0-ad84-f899bb2138db	1	FALSE	tcga	2016	66	9c377f9b-79dd-4412-80ac-cea9a3529888	4	-24140	NA	0	1487	NA	NA	NA	NA	NA	NA	NA	NA	NA	NA	NA	NA	NA	NA	NA	NA	NA	NA	NA	NA	NA	NA	NA	NA	NA	NA	NA	NA	NA	NA	NA	NA
TCGA-B0-5693	V170	90.66.0	nationwide children's hospital	21	kirc	d5c28b5b-8eea-4d6b-9835-f0ab679c6cf5	1	FALSE	tcga	2016	47	db058eb4-9c5e-4226-92d1-de24aea83630	4	-17177	NA	0	1852	NA	NA	NA	NA	NA	NA	NA	NA	NA	NA	NA	NA	NA	NA	NA	NA	NA	NA	NA	NA	NA	NA	NA	NA	NA	NA	NA	NA	NA	NA	NA	NA
TCGA-B0-5694	V171	90.66.0	nationwide children's hospital	21	kirc	d639aaab-ed38-49d5-a59f-38f8df11eecd	1	FALSE	tcga	2016	71	11111b58-c7df-4291-ad8a-4baec9ff7d1f	5	-26060	480	0	NA	NA	NA	NA	NA	NA	NA	NA	NA	NA	NA	NA	NA	NA	NA	NA	NA	NA	NA	NA	NA	NA	NA	NA	NA	NA	NA	NA	NA	NA	NA	NA	NA
TCGA-B0-5695	V172	90.66.0	nationwide children's hospital	21	kirc	5e19bc15-b555-4a05-b1c5-6daa5573e1e7	1	FALSE	tcga	2016	61	fb9bafa5-7133-4955-8156-4eb6763dc8e1	8	-22320	NA	0	1042	NA	NA	NA	NA	NA	NA	NA	NA	NA	NA	NA	NA	NA	NA	NA	NA	NA	NA	NA	NA	NA	NA	NA	NA	NA	NA	NA	NA	NA	NA	NA	NA
TCGA-B0-5696	V173	90.66.0	nationwide children's hospital	21	kirc	6f43f960-cc56-4877-8afb-09551c0a7aa5	1	FALSE	tcga	2016	69	1d176c53-6cbb-4a39-9a6f-669b4f1cb575	5	-25552	NA	0	944	NA	NA	NA	NA	NA	NA	NA	NA	NA	NA	NA	NA	NA	NA	NA	NA	NA	NA	NA	NA	NA	NA	NA	NA	NA	NA	NA	NA	NA	NA	NA	NA
TCGA-B0-5697	V174	90.66.0	nationwide children's hospital	21	kirc	dbc5e5cc-2bc3-469c-b97a-68a4cd813c4d	1	FALSE	tcga	2016	50	dfd2c288-5054-4fc1-9cae-f437779dc2de	8	-18486	NA	0	1135	NA	NA	NA	NA	NA	NA	NA	NA	NA	NA	NA	NA	NA	NA	NA	NA	NA	NA	NA	NA	NA	NA	NA	NA	NA	NA	NA	NA	NA	NA	NA	NA
TCGA-B0-5698	V175	105.69.0	nationwide children's hospital	21	kirc	41884175-3e5a-4a29-80a3-fa15185ca6fa	1	FALSE	tcga	2016	77	d26f3a6b-72f4-4e48-815e-57b8b211112d	2	-28438	NA	0	2181	NA	NA	NA	NA	NA	NA	NA	NA	NA	NA	NA	NA	NA	NA	NA	NA	NA	NA	NA	NA	NA	NA	NA	NA	NA	NA	NA	NA	NA	NA	NA	NA
TCGA-B0-5699	V176	90.66.0	nationwide children's hospital	21	kirc	692d3bf8-245a-48f0-8c79-a16cf42b5009	1	FALSE	tcga	2016	53	c814c26c-ee8e-4fd8-a3d3-441b302ead3b	8	-19647	NA	0	2426	NA	NA	NA	NA	NA	NA	NA	NA	NA	NA	NA	NA	NA	NA	NA	NA	NA	NA	NA	NA	NA	NA	NA	NA	NA	NA	NA	NA	NA	NA	NA	NA
TCGA-B0-5700	V177	90.66.0	nationwide children's hospital	21	kirc	b0d1736a-1b68-419f-bb31-5ea39a484e96	1	FALSE	tcga	2016	77	4e3334e2-918f-4005-bb5a-12a67c7c0380	11	-28184	NA	0	375	NA	NA	NA	NA	NA	NA	NA	NA	NA	NA	NA	NA	NA	NA	NA	NA	NA	NA	NA	NA	NA	NA	NA	NA	NA	NA	NA	NA	NA	NA	NA	NA
TCGA-B0-5701	V178	90.66.0	nationwide children's hospital	21	kirc	26eacbda-730d-407f-a1d3-8d84d36e008d	1	FALSE	tcga	2016	65	8f8a632d-7fbd-4c86-b909-afb7edb9ad28	11	-23915	NA	0	1276	NA	NA	NA	NA	NA	NA	NA	NA	NA	NA	NA	NA	NA	NA	NA	NA	NA	NA	NA	NA	NA	NA	NA	NA	NA	NA	NA	NA	NA	NA	NA	NA
TCGA-B0-5702	V179	90.66.0	nationwide children's hospital	21	kirc	81f15edf-2e40-4ef4-bc11-dcb23d34880e	1	FALSE	tcga	2016	71	74844571-c5a3-4a14-ac19-c7c1ce40259b	11	-26186	NA	0	1158	NA	NA	NA	NA	NA	NA	NA	NA	NA	NA	NA	NA	NA	NA	NA	NA	NA	NA	NA	NA	NA	NA	NA	NA	NA	NA	NA	NA	NA	NA	NA	NA
TCGA-B0-5703	V180	90.66.0	nationwide children's hospital	21	kirc	2e81d798-4a2f-4d55-bec6-f56c083e9c0f	1	FALSE	tcga	2016	73	576ea0ef-3abb-479d-adb7-ba646cee344e	11	-26897	NA	0	263	NA	NA	NA	NA	NA	NA	NA	NA	NA	NA	NA	NA	NA	NA	NA	NA	NA	NA	NA	NA	NA	NA	NA	NA	NA	NA	NA	NA	NA	NA	NA	NA
TCGA-B0-5705	V181	90.66.0	nationwide children's hospital	21	kirc	4807438b-914e-43f0-8cf2-5da44fb56cf5	1	FALSE	tcga	2016	65	62cf9546-b932-4a5e-bc9b-4103506d296d	25	-23746	NA	0	3335	NA	NA	NA	NA	NA	NA	NA	NA	NA	NA	NA	NA	NA	NA	NA	NA	NA	NA	NA	NA	NA	NA	NA	NA	NA	NA	NA	NA	NA	NA	NA	NA
TCGA-B0-5706	V182	90.66.0	nationwide children's hospital	21	kirc	f6120490-a275-4879-87ad-26f228c37a15	1	FALSE	tcga	2016	45	3b2b492b-94af-4540-b283-3b9ef98d5b2f	25	-16442	NA	0	2414	NA	NA	NA	NA	NA	NA	NA	NA	NA	NA	NA	NA	NA	NA	NA	NA	NA	NA	NA	NA	NA	NA	NA	NA	NA	NA	NA	NA	NA	NA	NA	NA
TCGA-B0-5707	V183	90.66.0	nationwide children's hospital	21	kirc	e7c28c7c-7d2c-4ead-8d9b-8c3c2749bae8	1	FALSE	tcga	2016	39	0a6a375b-3b61-453f-a64a-db3d49352949	25	-14598	NA	0	2592	NA	NA	NA	NA	NA	NA	NA	NA	NA	NA	NA	NA	NA	NA	NA	NA	NA	NA	NA	NA	NA	NA	NA	NA	NA	NA	NA	NA	NA	NA	NA	NA
TCGA-B0-5709	V184	90.66.0	nationwide children's hospital	21	kirc	22c93f13-d70d-487b-8a1a-590efd6a5945	1	FALSE	tcga	2016	62	bf768635-b809-4df4-a4e6-7495e66aa227	25	-22843	NA	0	2358	NA	NA	NA	NA	NA	NA	NA	NA	NA	NA	NA	NA	NA	NA	NA	NA	NA	NA	NA	NA	NA	NA	NA	NA	NA	NA	NA	NA	NA	NA	NA	NA
TCGA-B0-5710	V185	105.69.0	nationwide children's hospital	21	kirc	e56e281c-a852-476f-bca6-8b34d997b441	1	FALSE	tcga	2016	57	bb4a6123-5851-4e49-b859-606ffd2a4d11	25	-21168	NA	0	957	NA	NA	NA	NA	NA	NA	NA	NA	NA	NA	NA	NA	NA	NA	NA	NA	NA	NA	NA	NA	NA	NA	NA	NA	NA	NA	NA	NA	NA	NA	NA	NA
TCGA-B0-5711	V186	105.69.0	nationwide children's hospital	21	kirc	a3d8a2a3-97c3-458d-b640-93540f52b470	1	FALSE	tcga	2016	50	88c91a7b-5c41-4361-85d0-da759ab94204	25	-18444	NA	0	2553	NA	NA	NA	NA	NA	NA	NA	NA	NA	NA	NA	NA	NA	NA	NA	NA	NA	NA	NA	NA	NA	NA	NA	NA	NA	NA	NA	NA	NA	NA	NA	NA
TCGA-B0-5712	V187	105.69.0	nationwide children's hospital	21	kirc	153d37df-223b-4743-8ca5-e165914b4eb7	1	FALSE	tcga	2016	68	514af471-31d2-43fa-88dc-8639a5e97181	26	-24988	NA	0	2438	NA	NA	NA	NA	NA	NA	NA	NA	NA	NA	NA	NA	NA	NA	NA	NA	NA	NA	NA	NA	NA	NA	NA	NA	NA	NA	NA	NA	NA	NA	NA	NA
TCGA-B0-5713	V188	105.69.0	nationwide children's hospital	21	kirc	9620f9f8-37d5-4021-9dff-360e5e5ef40c	1	FALSE	tcga	2016	75	c91a4cc3-aaa9-4bc9-b157-e46551d334c8	27	-27644	NA	0	1865	NA	NA	NA	NA	NA	NA	NA	NA	NA	NA	NA	NA	NA	NA	NA	NA	NA	NA	NA	NA	NA	NA	NA	NA	NA	NA	NA	NA	NA	NA	NA	NA
TCGA-B0-5812	V189	105.69.0	nationwide children's hospital	21	kirc	0c85cff9-1dd8-4401-ab36-e0cc4d24bda8	1	FALSE	tcga	2016	53	326745d8-98ca-4f4d-b217-96aea9faa1ad	2	-19600	NA	0	2325	NA	NA	NA	NA	NA	NA	NA	NA	NA	NA	NA	NA	NA	NA	NA	NA	NA	NA	NA	NA	NA	NA	NA	NA	NA	NA	NA	NA	NA	NA	NA	NA
TCGA-B2-3923	V190	50.75.0	nationwide children's hospital	21	kirc	3b249304-208a-4ad3-ae56-e014d2105d47	1	FALSE	tcga	2016	59	08a8eec3-c97a-4493-a7de-b2a686b4df67	27	-21793	NA	0	179	NA	NA	NA	NA	NA	NA	NA	NA	NA	NA	NA	NA	NA	NA	NA	NA	NA	NA	NA	NA	NA	NA	NA	NA	NA	NA	NA	NA	NA	NA	NA	NA
TCGA-B2-3924	V191	50.75.0	nationwide children's hospital	21	kirc	408996ba-abd6-4f90-abf2-7f1743e7b2bd	1	FALSE	tcga	2016	73	424e5c99-3693-4b10-bbf0-fc43e851610c	27	-26846	NA	0	195	NA	NA	NA	NA	NA	NA	NA	NA	NA	NA	NA	NA	NA	NA	NA	NA	NA	NA	NA	NA	NA	NA	NA	NA	NA	NA	NA	NA	NA	NA	NA	NA
TCGA-B2-4098	V192	50.75.0	nationwide children's hospital	21	kirc	4a545724-b15c-476d-823c-1a9c0111f8b4	1	FALSE	tcga	2016	72	52d73201-9333-422f-a530-5958e866a298	29	-26606	51	0	NA	NA	NA	NA	NA	NA	NA	NA	NA	NA	NA	NA	NA	NA	NA	NA	NA	NA	NA	NA	NA	NA	NA	NA	NA	NA	NA	NA	NA	NA	NA	NA	NA
TCGA-B2-4099	V193	50.75.0	nationwide children's hospital	21	kirc	e31b3f3a-a326-4786-8969-632be40e66dc	1	FALSE	tcga	2016	83	1adb05d4-e1ca-4ede-81c7-ff24a243abae	27	-30355	NA	0	111	NA	NA	NA	NA	NA	NA	NA	NA	NA	NA	NA	NA	NA	NA	NA	NA	NA	NA	NA	NA	NA	NA	NA	NA	NA	NA	NA	NA	NA	NA	NA	NA
TCGA-B2-4101	V194	63.77.0	nationwide children's hospital	21	kirc	ce308c46-2fbf-4b75-8fca-55fed47adec6	1	FALSE	tcga	2016	52	cfc999aa-802e-4a0d-8b14-be2b19fa2a17	29	-19059	NA	0	90	NA	NA	NA	NA	NA	NA	NA	NA	NA	NA	NA	NA	NA	NA	NA	NA	NA	NA	NA	NA	NA	NA	NA	NA	NA	NA	NA	NA	NA	NA	NA	NA
TCGA-B2-4102	V195	50.75.0	nationwide children's hospital	21	kirc	bb3604aa-4d64-40ac-9aba-1bb1df17186a	1	FALSE	tcga	2016	61	bbbce1ba-c739-43ba-b9cf-a4f746491ae3	27	-22492	NA	0	15	NA	NA	NA	NA	NA	NA	NA	NA	NA	NA	NA	NA	NA	NA	NA	NA	NA	NA	NA	NA	NA	NA	NA	NA	NA	NA	NA	NA	NA	NA	NA	NA
TCGA-B2-5633	V196	90.66.0	nationwide children's hospital	21	kirc	f27bd5ac-61c3-4177-a72c-392fb4503c40	1	FALSE	tcga	2016	56	7d35b1e4-8dcf-4caa-adce-e4b72a2a10ca	21	-20493	NA	0	214	NA	NA	NA	NA	NA	NA	NA	NA	NA	NA	NA	NA	NA	NA	NA	NA	NA	NA	NA	NA	NA	NA	NA	NA	NA	NA	NA	NA	NA	NA	NA	NA
TCGA-B2-5635	V197	90.66.0	nationwide children's hospital	21	kirc	37111f7b-ecae-440a-89b2-6adbb369ca45	1	FALSE	tcga	2016	74	597c81a3-5820-48b0-9a9c-c45257c7ad70	21	-27183	NA	0	315	NA	NA	NA	NA	NA	NA	NA	NA	NA	NA	NA	NA	NA	NA	NA	NA	NA	NA	NA	NA	NA	NA	NA	NA	NA	NA	NA	NA	NA	NA	NA	NA
TCGA-B2-5636	V198	90.66.0	nationwide children's hospital	21	kirc	6d553a4e-a7c5-4ea8-b2a6-c850a064cd80	1	FALSE	tcga	2016	79	ed2e9354-5ee1-4fcf-92ec-a1b507818b91	21	-28901	NA	0	258	NA	NA	NA	NA	NA	NA	NA	NA	NA	NA	NA	NA	NA	NA	NA	NA	NA	NA	NA	NA	NA	NA	NA	NA	NA	NA	NA	NA	NA	NA	NA	NA
TCGA-B2-5639	V199	90.66.0	nationwide children's hospital	21	kirc	4d41325e-333f-4106-8b0f-494d2c2d5915	1	FALSE	tcga	2016	46	73cb1350-7590-4f79-bb86-3f395466652e	21	-17045	NA	0	248	NA	tcga-b2-5639-d15321	036f3dd6-adad-435e-a474-903e289d323f	17	NA	177	votrient	8	241	200	mg	progression	2	po	yes	chemotherapy	NA	2011	NA	NA	NA	NA	NA	NA	NA	NA	NA	NA	NA	NA	NA	NA
TCGA-B2-5641	V200	90.66.0	nationwide children's hospital	21	kirc	4c267b72-0c33-4413-b83f-dfa1160111d8	1	FALSE	tcga	2016	79	a682a2a3-dc53-4b7e-8929-07215737ec5e	21	-28953	NA	0	168	NA	NA	NA	NA	NA	NA	NA	NA	NA	NA	NA	NA	NA	NA	NA	NA	NA	NA	NA	NA	NA	NA	NA	NA	NA	NA	NA	NA	NA	NA	NA	NA
TCGA-B2-A4SR	V201	274.45.0	nationwide children's hospital	21	kirc	94f728ed-0de2-4afd-bd88-5ce27a30c7ee	1	FALSE	tcga	2016	61	fc7065fc-d834-4e7d-98bd-ca6666beb6cb	26	-22637	NA	0	343	NA	NA	NA	NA	NA	NA	NA	NA	NA	NA	NA	NA	NA	NA	NA	NA	NA	NA	NA	NA	NA	NA	NA	NA	NA	NA	NA	NA	NA	NA	NA	NA
TCGA-B4-5377	V202	82.73.0	nationwide children's hospital	21	kirc	b735f425-a9a7-4c03-8f6e-d2106a99e4ef	1	FALSE	tcga	2016	68	d0f908c5-aafd-4b76-a2fb-39b7cc19bcf7	11	-25115	NA	0	291	NA	NA	NA	NA	NA	NA	NA	NA	NA	NA	NA	NA	NA	NA	NA	NA	NA	NA	NA	NA	NA	NA	NA	NA	NA	NA	NA	NA	NA	NA	NA	NA
TCGA-B4-5378	V203	82.73.0	nationwide children's hospital	21	kirc	d9ed8a71-3f02-46c1-8d33-077726b39683	1	FALSE	tcga	2016	62	551e8a06-382f-4cc3-b6b4-6ad61181f1f7	11	-22980	NA	0	175	NA	NA	NA	NA	NA	NA	NA	NA	NA	NA	NA	NA	NA	NA	NA	NA	NA	NA	NA	NA	NA	NA	NA	NA	NA	NA	NA	NA	NA	NA	NA	NA
TCGA-B4-5832	V204	105.69.0	nationwide children's hospital	21	kirc	e1ad8ce6-b493-4f8f-9270-c4aa8becb5ab	1	FALSE	tcga	2016	65	75e02a42-6937-4761-868b-c369c7bd3c72	11	-23806	NA	0	7	NA	NA	NA	NA	NA	NA	NA	NA	NA	NA	NA	NA	NA	NA	NA	NA	NA	NA	NA	NA	NA	NA	NA	NA	NA	NA	NA	NA	NA	NA	NA	NA
TCGA-B4-5834	V205	105.69.0	nationwide children's hospital	21	kirc	89a1aa6f-d0e1-44e2-b6bc-e9cf1bdb822e	1	FALSE	tcga	2016	59	afd60992-f279-46ee-8fb9-53f6be850f6c	28	-21713	NA	0	38	NA	NA	NA	NA	NA	NA	NA	NA	NA	NA	NA	NA	NA	NA	NA	NA	NA	NA	NA	NA	NA	NA	NA	NA	NA	NA	NA	NA	NA	NA	NA	NA
TCGA-B4-5835	V206	105.69.0	nationwide children's hospital	21	kirc	5a0e51fa-ddcd-4fa5-a172-cb615794ceb2	1	FALSE	tcga	2016	64	1bc2ad71-fb9d-4012-bfe7-c39e215a51eb	11	-23408	NA	0	16	NA	NA	NA	NA	NA	NA	NA	NA	NA	NA	NA	NA	NA	NA	NA	NA	NA	NA	NA	NA	NA	NA	NA	NA	NA	NA	NA	NA	NA	NA	NA	NA
TCGA-B4-5836	V207	105.69.0	nationwide children's hospital	21	kirc	bfab7962-f81f-4f72-afba-d5db00c1af09	1	FALSE	tcga	2016	61	59f49821-412c-4945-b9e2-be0dcc8bf8bf	11	-22341	NA	0	141	NA	NA	NA	NA	NA	NA	NA	NA	NA	NA	NA	NA	NA	NA	NA	NA	NA	NA	NA	NA	NA	NA	NA	NA	NA	NA	NA	NA	NA	NA	NA	NA
TCGA-B4-5838	V208	105.69.0	nationwide children's hospital	21	kirc	89085dc3-9ee8-4f9b-b0be-18839883f509	1	FALSE	tcga	2016	52	70820391-13b4-438f-ba4a-c0804d4c2d76	11	-19242	NA	0	166	NA	NA	NA	NA	NA	NA	NA	NA	NA	NA	NA	NA	NA	NA	NA	NA	NA	NA	NA	NA	NA	NA	NA	NA	NA	NA	NA	NA	NA	NA	NA	NA
TCGA-B4-5843	V209	105.69.0	nationwide children's hospital	21	kirc	0dce213a-8ff2-4d56-aa8a-1dcfcf1a6c9e	1	FALSE	tcga	2016	45	aa82fb26-96c3-4b3d-a2e9-7123c0a07321	20	-16779	NA	0	11	NA	NA	NA	NA	NA	NA	NA	NA	NA	NA	NA	NA	NA	NA	NA	NA	NA	NA	NA	NA	NA	NA	NA	NA	NA	NA	NA	NA	NA	NA	NA	NA
TCGA-B4-5844	V210	105.69.0	nationwide children's hospital	21	kirc	0f9996b9-c2ed-42f4-98c2-02e25d315371	1	FALSE	tcga	2016	61	ab5266f6-8015-4347-b0bd-131ab1fbad51	20	-22409	NA	0	7	NA	NA	NA	NA	NA	NA	NA	NA	NA	NA	NA	NA	NA	NA	NA	NA	NA	NA	NA	NA	NA	NA	NA	NA	NA	NA	NA	NA	NA	NA	NA	NA
TCGA-B8-4143	V211	50.75.0	nationwide children's hospital	21	kirc	b64e5320-d677-4779-91db-bc41d6c41169	1	FALSE	tcga	2016	66	dfa9513d-4e09-405b-a80f-2987ec5c5263	11	-24132	709	0	NA	NA	NA	NA	NA	NA	NA	NA	NA	NA	NA	NA	NA	NA	NA	NA	NA	NA	NA	NA	NA	NA	NA	NA	NA	NA	NA	NA	NA	NA	NA	NA	NA
TCGA-B8-4146	V212	105.69.0	nationwide children's hospital	21	kirc	1f6b0882-3a52-4049-a842-f44f84769b22	1	FALSE	tcga	2016	41	cba5705a-80dd-4496-9283-c5d3a92c7dba	1	-15063	NA	0	511	NA	NA	NA	NA	NA	NA	NA	NA	NA	NA	NA	NA	NA	NA	NA	NA	NA	NA	NA	NA	NA	NA	NA	NA	NA	NA	NA	NA	NA	NA	NA	NA
TCGA-B8-4148	V213	50.75.0	nationwide children's hospital	21	kirc	2ff1c8e0-8cf3-4682-89a7-2ad72bfdde3c	1	FALSE	tcga	2016	63	18325fdc-594b-4545-a77d-adb07a32ec73	11	-23062	NA	0	379	NA	NA	NA	NA	NA	NA	NA	NA	NA	NA	NA	NA	NA	NA	NA	NA	NA	NA	NA	NA	NA	NA	NA	NA	NA	NA	NA	NA	NA	NA	NA	NA
TCGA-B8-4151	V214	50.75.0	nationwide children's hospital	21	kirc	3e6695f9-3bec-45c0-a9b7-d0d6be470297	1	FALSE	tcga	2016	51	b428463a-75d5-4663-a53b-ec2993795cc0	15	-18760	NA	0	280	NA	NA	NA	NA	NA	NA	NA	NA	NA	NA	NA	NA	NA	NA	NA	NA	NA	NA	NA	NA	NA	NA	NA	NA	NA	NA	NA	NA	NA	NA	NA	NA
TCGA-B8-4153	V215	105.69.0	nationwide children's hospital	21	kirc	a0836a89-b53b-44c3-ab26-82e2de092277	1	FALSE	tcga	2016	74	a22d5ba2-5f11-49e9-911a-ec03b785fae5	1	-27031	NA	0	405	NA	NA	NA	NA	NA	NA	NA	NA	NA	NA	NA	NA	NA	NA	NA	NA	NA	NA	NA	NA	NA	NA	NA	NA	NA	NA	NA	NA	NA	NA	NA	NA
TCGA-B8-4154	V216	50.75.0	nationwide children's hospital	21	kirc	84c91525-6186-49cc-a913-dcda02eab813	1	FALSE	tcga	2016	73	8c6720ef-4f85-4d22-b9bc-6745b55bf6d8	11	-26882	NA	0	255	NA	NA	NA	NA	NA	NA	NA	NA	NA	NA	NA	NA	NA	NA	NA	NA	NA	NA	NA	NA	NA	NA	NA	NA	NA	NA	NA	NA	NA	NA	NA	NA
TCGA-B8-4619	V217	50.75.0	nationwide children's hospital	21	kirc	870a6a9f-3cc5-4d42-a318-ddc3d7c8bb23	1	FALSE	tcga	2016	58	78ec8bc9-e502-4f5b-b0f6-893718650352	11	-21206	NA	0	19	NA	NA	NA	NA	NA	NA	NA	NA	NA	NA	NA	NA	NA	NA	NA	NA	NA	NA	NA	NA	NA	NA	NA	NA	NA	NA	NA	NA	NA	NA	NA	NA
TCGA-B8-4620	V218	50.75.0	nationwide children's hospital	21	kirc	d424cbb1-2c46-4d4b-89a4-d2f848edf3ff	1	FALSE	tcga	2016	70	eda2b871-8a18-4854-92d8-d8d66fb127d8	11	-25786	NA	0	226	NA	NA	NA	NA	NA	NA	NA	NA	NA	NA	NA	NA	NA	NA	NA	NA	NA	NA	NA	NA	NA	NA	NA	NA	NA	NA	NA	NA	NA	NA	NA	NA
TCGA-B8-4621	V219	82.73.0	nationwide children's hospital	21	kirc	a570c53b-9abc-492c-828a-4143d7004d42	1	FALSE	tcga	2016	63	65d56c51-1d58-419e-8c77-a037fc588f5b	11	-23176	NA	0	215	NA	NA	NA	NA	NA	NA	NA	NA	NA	NA	NA	NA	NA	NA	NA	NA	NA	NA	NA	NA	NA	NA	NA	NA	NA	NA	NA	NA	NA	NA	NA	NA
TCGA-B8-4622	V220	63.77.0	nationwide children's hospital	21	kirc	d3827df0-8bd6-4fcd-b7fd-c1f463b992e3	1	FALSE	tcga	2016	57	b125ff14-4fb4-4f90-8622-fed49bdfe954	11	-21135	NA	0	181	NA	NA	NA	NA	NA	NA	NA	NA	NA	NA	NA	NA	NA	NA	NA	NA	NA	NA	NA	NA	NA	NA	NA	NA	NA	NA	NA	NA	NA	NA	NA	NA
TCGA-B8-5158	V221	68.72.0	nationwide children's hospital	21	kirc	77430026-8812-4f05-8f97-b7a4e1799456	1	FALSE	tcga	2016	56	e7afc830-fa22-4562-a1f3-0f4f5a34eacd	15	-20764	NA	0	90	NA	NA	NA	NA	NA	NA	NA	NA	NA	NA	NA	NA	NA	NA	NA	NA	NA	NA	NA	NA	NA	NA	NA	NA	NA	NA	NA	NA	NA	NA	NA	NA
TCGA-B8-5159	V222	68.72.0	nationwide children's hospital	21	kirc	100511ca-4d36-4b62-9673-74608d3dbbd6	1	FALSE	tcga	2016	61	ab954d5e-a19b-457a-b5b9-172afd6f9abe	16	-22462	NA	0	133	NA	NA	NA	NA	NA	NA	NA	NA	NA	NA	NA	NA	NA	NA	NA	NA	NA	NA	NA	NA	NA	NA	NA	NA	NA	NA	NA	NA	NA	NA	NA	NA
TCGA-B8-5162	V223	68.72.0	nationwide children's hospital	21	kirc	f8b7cc91-5e50-4fec-b771-89544f58032d	1	FALSE	tcga	2016	62	d62d39f9-c896-4758-a785-e236f0154f14	26	-23008	NA	0	22	NA	NA	NA	NA	NA	NA	NA	NA	NA	NA	NA	NA	NA	NA	NA	NA	NA	NA	NA	NA	NA	NA	NA	NA	NA	NA	NA	NA	NA	NA	NA	NA
TCGA-B8-5163	V224	68.72.0	nationwide children's hospital	21	kirc	1679e876-8a4c-4975-bdbc-d55471cd83e2	1	FALSE	tcga	2016	63	d4159990-85dd-4557-be1a-bd03818ea3ea	16	-23293	NA	0	4	NA	NA	NA	NA	NA	NA	NA	NA	NA	NA	NA	NA	NA	NA	NA	NA	NA	NA	NA	NA	NA	NA	NA	NA	NA	NA	NA	NA	NA	NA	NA	NA
TCGA-B8-5164	V225	68.72.0	nationwide children's hospital	21	kirc	851fc755-a0a8-407f-ace1-296c7029b392	1	FALSE	tcga	2016	65	766999d7-fa28-415b-8783-be62b1b2fd70	16	-23863	NA	0	23	NA	NA	NA	NA	NA	NA	NA	NA	NA	NA	NA	NA	NA	NA	NA	NA	NA	NA	NA	NA	NA	NA	NA	NA	NA	NA	NA	NA	NA	NA	NA	NA
TCGA-B8-5165	V226	68.72.0	nationwide children's hospital	21	kirc	d36fc2b2-80b1-4ba3-aa0c-309169d753a3	1	FALSE	tcga	2016	43	89ea18fc-45ec-4e5c-969a-db2112dceefd	16	-15898	NA	0	8	NA	NA	NA	NA	NA	NA	NA	NA	NA	NA	NA	NA	NA	NA	NA	NA	NA	NA	NA	NA	NA	NA	NA	NA	NA	NA	NA	NA	NA	NA	NA	NA
TCGA-B8-5545	V227	105.69.0	nationwide children's hospital	21	kirc	cc62c570-1213-43cb-85d8-58955ec4b40d	1	FALSE	tcga	2016	42	a1ad1a96-2b6e-4c86-9d71-e176b902e9d4	11	-15376	NA	0	248	NA	NA	NA	NA	NA	NA	NA	NA	NA	NA	NA	NA	NA	NA	NA	NA	NA	NA	NA	NA	NA	NA	NA	NA	NA	NA	NA	NA	NA	NA	NA	NA
TCGA-B8-5546	V228	90.66.0	nationwide children's hospital	21	kirc	86f93ddd-a130-4a6b-a0b6-74b72a3ef4b8	1	FALSE	tcga	2016	38	7aece0e0-e57b-40b9-8ef3-8b98624b0e91	11	-14113	NA	0	14	NA	NA	NA	NA	NA	NA	NA	NA	NA	NA	NA	NA	NA	NA	NA	NA	NA	NA	NA	NA	NA	NA	NA	NA	NA	NA	NA	NA	NA	NA	NA	NA
TCGA-B8-5549	V229	90.66.0	nationwide children's hospital	21	kirc	635bf8d2-cd88-4283-92ff-4f430372f7ef	1	FALSE	tcga	2016	53	98dea82b-46f9-4b77-be8a-06669bcf731b	11	-19561	NA	0	194	NA	NA	NA	NA	NA	NA	NA	NA	NA	NA	NA	NA	NA	NA	NA	NA	NA	NA	NA	NA	NA	NA	NA	NA	NA	NA	NA	NA	NA	NA	NA	NA
TCGA-B8-5550	V230	90.66.0	nationwide children's hospital	21	kirc	4e2e22b6-a291-465b-b884-c5a8b9113153	1	FALSE	tcga	2016	71	59278f79-4f42-4d1c-9007-3958486042fc	11	-25937	NA	0	197	NA	NA	NA	NA	NA	NA	NA	NA	NA	NA	NA	NA	NA	NA	NA	NA	NA	NA	NA	NA	NA	NA	NA	NA	NA	NA	NA	NA	NA	NA	NA	NA
TCGA-B8-5551	V231	90.66.0	nationwide children's hospital	21	kirc	9b7626f4-b5b8-4d6b-88b2-f36aae31d149	1	FALSE	tcga	2016	65	07aa333c-8bfb-4bdd-ad86-912c099ca0a9	11	-23976	NA	0	15	NA	NA	NA	NA	NA	NA	NA	NA	NA	NA	NA	NA	NA	NA	NA	NA	NA	NA	NA	NA	NA	NA	NA	NA	NA	NA	NA	NA	NA	NA	NA	NA
TCGA-B8-5552	V232	105.69.0	nationwide children's hospital	21	kirc	5a64e471-cf64-460a-ae87-548118912f50	1	FALSE	tcga	2016	41	e58f2c7b-d1cc-48f3-a0c9-dcd2b27c37f6	1	-15219	NA	0	219	NA	NA	NA	NA	NA	NA	NA	NA	NA	NA	NA	NA	NA	NA	NA	NA	NA	NA	NA	NA	NA	NA	NA	NA	NA	NA	NA	NA	NA	NA	NA	NA
TCGA-B8-5553	V233	90.66.0	nationwide children's hospital	21	kirc	961d8a7a-98b3-40fb-9967-6df12da8314d	1	FALSE	tcga	2016	67	828ad452-3daf-4467-bcbc-6dac2c93a7db	11	-24729	NA	0	14	NA	NA	NA	NA	NA	NA	NA	NA	NA	NA	NA	NA	NA	NA	NA	NA	NA	NA	NA	NA	NA	NA	NA	NA	NA	NA	NA	NA	NA	NA	NA	NA
TCGA-B8-A54D	V234	274.45.0	nationwide children's hospital	21	kirc	04c8caeb-bce6-4809-9336-0ee0f97ac223	1	FALSE	tcga	2016	69	9256867c-dc82-4e1a-85d6-e4c9bde8ab8c	27	-25429	NA	0	452	NA	NA	NA	NA	NA	NA	NA	NA	NA	NA	NA	NA	NA	NA	NA	NA	NA	NA	NA	NA	NA	NA	NA	NA	NA	NA	NA	NA	NA	NA	NA	NA
TCGA-B8-A54E	V235	274.45.0	nationwide children's hospital	21	kirc	702202dc-29d3-4978-8c61-e8cb4fddd4b8	1	FALSE	tcga	2016	62	59d18f0c-946f-4850-892f-70e2bf380232	27	-22900	NA	0	559	NA	NA	NA	NA	NA	NA	NA	NA	NA	NA	NA	NA	NA	NA	NA	NA	NA	NA	NA	NA	NA	NA	NA	NA	NA	NA	NA	NA	NA	NA	NA	NA
TCGA-B8-A54F	V236	274.45.0	nationwide children's hospital	21	kirc	5a57d887-c617-4bb1-a41b-8dedd26ece0d	1	FALSE	tcga	2016	49	540cbfa7-d17d-44f5-b67e-f2b9b03827cd	27	-18028	NA	0	208	NA	NA	NA	NA	NA	NA	NA	NA	NA	NA	NA	NA	NA	NA	NA	NA	NA	NA	NA	NA	NA	NA	NA	NA	NA	NA	NA	NA	NA	NA	NA	NA
TCGA-B8-A54G	V237	274.45.0	nationwide children's hospital	21	kirc	c4864d99-3aa9-4e18-9973-8c677605838e	1	FALSE	tcga	2016	50	ea456a1f-6e2c-4b34-ad24-ccd614bd57c9	27	-18612	NA	0	53	NA	NA	NA	NA	NA	NA	NA	NA	NA	NA	NA	NA	NA	NA	NA	NA	NA	NA	NA	NA	NA	NA	NA	NA	NA	NA	NA	NA	NA	NA	NA	NA
TCGA-B8-A54H	V238	340.39.0	nationwide children's hospital	21	kirc	4c5d678e-ecb5-47a9-8386-d92c48673ed8	1	FALSE	tcga	2016	69	3280a078-8841-4c5c-a361-b58bc37b965c	27	-25243	NA	0	256	NA	NA	NA	NA	NA	NA	NA	NA	NA	NA	NA	NA	NA	NA	NA	NA	NA	NA	NA	NA	NA	NA	NA	NA	NA	NA	NA	NA	NA	NA	NA	NA
TCGA-B8-A54I	V239	340.39.0	nationwide children's hospital	21	kirc	80d0b61f-603a-43c0-baf1-f21e5e8687d2	1	FALSE	tcga	2016	48	7e620e32-54c5-4f5b-9e18-211516a3eb41	27	-17722	NA	0	150	NA	NA	NA	NA	NA	NA	NA	NA	NA	NA	NA	NA	NA	NA	NA	NA	NA	NA	NA	NA	NA	NA	NA	NA	NA	NA	NA	NA	NA	NA	NA	NA
TCGA-B8-A54J	V240	340.39.0	nationwide children's hospital	21	kirc	c2fcc406-9b61-4752-8ed4-269483ca3df3	1	FALSE	tcga	2016	60	09d7ce7a-774e-4784-9c9a-32b766fdb173	27	-22071	NA	0	66	NA	NA	NA	NA	NA	NA	NA	NA	NA	NA	NA	NA	NA	NA	NA	NA	NA	NA	NA	NA	NA	NA	NA	NA	NA	NA	NA	NA	NA	NA	NA	NA
TCGA-B8-A54K	V241	340.39.0	nationwide children's hospital	21	kirc	d5b5a38d-d506-40f1-9609-1985db86ba84	1	FALSE	tcga	2016	61	a2663a86-a006-4867-9e88-2b523df48303	27	-22627	NA	0	18	NA	NA	NA	NA	NA	NA	NA	NA	NA	NA	NA	NA	NA	NA	NA	NA	NA	NA	NA	NA	NA	NA	NA	NA	NA	NA	NA	NA	NA	NA	NA	NA
TCGA-B8-A7U6	V242	387.35.0	nationwide children's hospital	21	kirc	6f9d7b60-8198-43d7-a62f-7c2fce6cc0ba	1	FALSE	tcga	2016	54	f2b90375-6806-4833-a927-565674cbf355	18	-19803	NA	0	110	NA	NA	NA	NA	NA	NA	NA	NA	NA	NA	NA	NA	NA	NA	NA	NA	NA	NA	NA	NA	NA	NA	NA	NA	NA	NA	NA	NA	NA	NA	NA	NA
TCGA-B8-A8YJ	V243	404.33.0	nationwide children's hospital	21	kirc	2ec7b11a-ca8e-42bb-8a01-58b5f4b5d599	1	FALSE	tcga	2016	60	04beccb3-f513-4d60-b57f-a4382e4eeda3	10	-21994	NA	0	24	NA	NA	NA	NA	NA	NA	NA	NA	NA	NA	NA	NA	NA	NA	NA	NA	NA	NA	NA	NA	NA	NA	NA	NA	NA	NA	NA	NA	NA	NA	NA	NA
TCGA-BP-4158	V244	64.70.0	nationwide children's hospital	21	kirc	fcc1565a-826d-4265-87b7-0c753acf59fc	1	FALSE	tcga	2016	69	1cdb170b-9765-45ee-9e3e-388d0a419746	29	-25210	NA	0	3377	NA	NA	NA	NA	NA	NA	NA	NA	NA	NA	NA	NA	NA	NA	NA	NA	NA	NA	NA	NA	NA	NA	NA	NA	NA	NA	NA	NA	NA	NA	NA	NA
TCGA-BP-4159	V245	64.70.0	nationwide children's hospital	21	kirc	2b2feaa6-e5b2-488e-ab7d-abe84bb803e0	1	FALSE	tcga	2016	70	f8804530-3c83-4787-9467-b18a1c73f610	21	-25677	2601	0	NA	NA	NA	NA	NA	NA	NA	NA	NA	NA	NA	NA	NA	NA	NA	NA	NA	NA	NA	NA	NA	NA	NA	NA	NA	NA	NA	NA	NA	NA	NA	NA	NA
TCGA-BP-4160	V246	64.70.0	nationwide children's hospital	21	kirc	d6dfc1c5-ad2e-47fa-b276-cbaf3737a227	1	FALSE	tcga	2016	67	844d8b94-59b0-4787-97eb-474e3aa3e022	21	-24720	NA	0	2881	NA	NA	NA	NA	NA	NA	NA	NA	NA	NA	NA	NA	NA	NA	NA	NA	NA	NA	NA	NA	NA	NA	NA	NA	NA	NA	NA	NA	NA	NA	NA	NA
TCGA-BP-4161	V247	50.75.0	nationwide children's hospital	21	kirc	eeb7f71c-aef1-454c-8c63-bcfd77ce1b31	1	FALSE	tcga	2016	74	d9f1bb02-4cb0-4f7c-8f34-ff5f301c6b2c	29	-27119	NA	0	2746	NA	NA	NA	NA	NA	NA	NA	NA	NA	NA	NA	NA	NA	NA	NA	NA	NA	NA	NA	NA	NA	NA	NA	NA	NA	NA	NA	NA	NA	NA	NA	NA
TCGA-BP-4162	V248	50.75.0	nationwide children's hospital	21	kirc	c6952536-47c2-4b81-b18e-0a75bb31334d	1	FALSE	tcga	2016	65	0242658f-a698-4e68-b6e3-2f4aa076763e	29	-23966	NA	0	3074	NA	NA	NA	NA	NA	NA	NA	NA	NA	NA	NA	NA	NA	NA	NA	NA	NA	NA	NA	NA	NA	NA	NA	NA	NA	NA	NA	NA	NA	NA	NA	NA
TCGA-BP-4163	V249	50.75.0	nationwide children's hospital	21	kirc	9ef60a3f-d193-451b-a7df-77fe63d833f1	1	FALSE	tcga	2016	60	e7c159b7-e7c3-4482-8e80-72402dc3fdb4	29	-21980	NA	0	2839	NA	NA	NA	NA	NA	NA	NA	NA	NA	NA	NA	NA	NA	NA	NA	NA	NA	NA	NA	NA	NA	NA	NA	NA	NA	NA	NA	NA	NA	NA	NA	NA
TCGA-BP-4164	V250	50.75.0	nationwide children's hospital	21	kirc	bae8c2e2-de8d-4be3-ab9a-4006929dc9b1	1	FALSE	tcga	2016	51	ba96288c-60d3-4e56-8940-90c5b22d4ddc	29	-18898	992	0	NA	NA	NA	NA	NA	NA	NA	NA	NA	NA	NA	NA	NA	NA	NA	NA	NA	NA	NA	NA	NA	NA	NA	NA	NA	NA	NA	NA	NA	NA	NA	NA	NA
TCGA-BP-4165	V251	64.70.0	nationwide children's hospital	21	kirc	0eaa403a-a4a8-448b-8564-ca4e39f1e324	1	FALSE	tcga	2016	64	3c1b6de7-c45f-4d86-be4b-a72ca7ca7cf9	29	-23685	NA	0	2946	NA	NA	NA	NA	NA	NA	NA	NA	NA	NA	NA	NA	NA	NA	NA	NA	NA	NA	NA	NA	NA	NA	NA	NA	NA	NA	NA	NA	NA	NA	NA	NA
TCGA-BP-4166	V252	64.70.0	nationwide children's hospital	21	kirc	6fce9d85-9d48-403e-be15-572cecb2392e	1	FALSE	tcga	2016	69	3c4ed50e-d00e-4ffe-b426-41dfdcb7327a	29	-25300	NA	0	13	NA	NA	NA	NA	NA	NA	NA	NA	NA	NA	NA	NA	NA	NA	NA	NA	NA	NA	NA	NA	NA	NA	NA	NA	NA	NA	NA	NA	NA	NA	NA	NA
TCGA-BP-4167	V253	50.75.0	nationwide children's hospital	21	kirc	c444da17-e47e-4a89-8b98-1cf4ff2a05a6	1	FALSE	tcga	2016	59	e7bbc8a9-b63b-4967-812b-f9280a5e181e	29	-21901	NA	0	2718	NA	NA	NA	NA	NA	NA	NA	NA	NA	NA	NA	NA	NA	NA	NA	NA	NA	NA	NA	NA	NA	NA	NA	NA	NA	NA	NA	NA	NA	NA	NA	NA
TCGA-BP-4169	V254	64.70.0	nationwide children's hospital	21	kirc	66d7a42f-fcf5-411d-afff-eb37179475fa	1	FALSE	tcga	2016	76	3f05a719-e81e-4f0c-a5c1-f1733b7aba11	21	-27778	701	0	NA	NA	tcga-bp-4169-d10867	bf4d4656-1142-462e-b4e5-aeb06fe70832	28	253	127	axitinib	4	6	NA	NA	progression	2	po	no	targeted molecular therapy	NA	2011	NA	NA	NA	NA	NA	NA	NA	NA	NA	NA	NA	NA	NA	NA
TCGA-BP-4170	V255	64.70.0	nationwide children's hospital	21	kirc	64fc464e-6fc4-4fbc-80d4-49aa3abaaa9e	1	FALSE	tcga	2016	72	83bdd67b-3dfd-458b-aaa1-5a0b051056e8	21	-26596	2343	0	NA	NA	NA	NA	NA	NA	NA	NA	NA	NA	NA	NA	NA	NA	NA	NA	NA	NA	NA	NA	NA	NA	NA	NA	NA	NA	NA	NA	NA	NA	NA	NA	NA
TCGA-BP-4173	V256	64.70.0	nationwide children's hospital	21	kirc	e10623f2-44fa-49f4-86b1-cf5e4e73a07d	1	FALSE	tcga	2016	47	453085d8-2998-4629-9b2d-641e57d1a497	21	-17449	NA	0	1893	NA	NA	NA	NA	NA	NA	NA	NA	NA	NA	NA	NA	NA	NA	NA	NA	NA	NA	NA	NA	NA	NA	NA	NA	NA	NA	NA	NA	NA	NA	NA	NA
TCGA-BP-4174	V257	64.70.0	nationwide children's hospital	21	kirc	68d04b8e-e63e-4b01-9f00-5ca6864229ea	1	FALSE	tcga	2016	49	830626c5-891f-4b62-bc0a-68fbfb8bc2a8	21	-18054	NA	0	1879	NA	NA	NA	NA	NA	NA	NA	NA	NA	NA	NA	NA	NA	NA	NA	NA	NA	NA	NA	NA	NA	NA	NA	NA	NA	NA	NA	NA	NA	NA	NA	NA
TCGA-BP-4176	V258	64.70.0	nationwide children's hospital	21	kirc	c93017bf-28f3-4a74-8527-af45c6143f38	1	FALSE	tcga	2016	64	ff9328d5-d604-4276-866c-2d44ef3b2403	21	-23609	NA	0	1955	NA	NA	NA	NA	NA	NA	NA	NA	NA	NA	NA	NA	NA	NA	NA	NA	NA	NA	NA	NA	NA	NA	NA	NA	NA	NA	NA	NA	NA	NA	NA	NA
TCGA-BP-4177	V259	68.72.0	nationwide children's hospital	21	kirc	80a13421-c5c9-400c-89c4-992f795569c1	1	FALSE	tcga	2016	65	c15d5920-4f59-4e31-9ba6-1f2de8ab5d5d	10	-23955	NA	0	1670	NA	NA	NA	NA	NA	NA	NA	NA	NA	NA	NA	NA	NA	NA	NA	NA	NA	NA	NA	NA	NA	NA	NA	NA	NA	NA	NA	NA	NA	NA	NA	NA
TCGA-BP-4325	V260	64.70.0	nationwide children's hospital	21	kirc	a37c18ed-30da-4fb1-b65c-e55d992dfb2c	1	FALSE	tcga	2016	64	b81243b3-5130-4268-9883-07e547b8d728	21	-23588	NA	0	2964	NA	NA	NA	NA	NA	NA	NA	NA	NA	NA	NA	NA	NA	NA	NA	NA	NA	NA	NA	NA	NA	NA	NA	NA	NA	NA	NA	NA	NA	NA	NA	NA
TCGA-BP-4326	V261	64.70.0	nationwide children's hospital	21	kirc	43971a00-6ba4-4e28-8b78-8606029872c5	1	FALSE	tcga	2016	53	7664c241-b369-4d76-9cd1-7f2bdc1d267f	23	-19376	NA	0	1625	NA	NA	NA	NA	NA	NA	NA	NA	NA	NA	NA	NA	NA	NA	NA	NA	NA	NA	NA	NA	NA	NA	NA	NA	NA	NA	NA	NA	NA	NA	NA	NA
TCGA-BP-4327	V262	64.70.0	nationwide children's hospital	21	kirc	ddcec34f-df2e-49a6-b04e-7c126018ad5b	1	FALSE	tcga	2016	75	9b84d013-713b-4571-888c-12863fdd4a52	11	-27556	109	0	NA	NA	NA	NA	NA	NA	NA	NA	NA	NA	NA	NA	NA	NA	NA	NA	NA	NA	NA	NA	NA	NA	NA	NA	NA	NA	NA	NA	NA	NA	NA	NA	NA
TCGA-BP-4329	V263	64.70.0	nationwide children's hospital	21	kirc	b8ec7fd3-83f3-42c8-9264-1b7a2f98ac20	1	FALSE	tcga	2016	75	6ccabcd0-8f30-4828-851f-0ac7cee1a33f	22	-27699	NA	0	845	NA	tcga-bp-4329-d10883	45ddd952-faa4-459a-8e61-5ee2fbd2a071	28	510	190	interferon	4	NA	9000000	NA	other, specify in notes	1	sc	no	immunotherapy	NA	2011	NA	NA	NA	NA	NA	NA	NA	NA	NA	NA	NA	NA	NA	NA
TCGA-BP-4330	V264	64.70.0	nationwide children's hospital	21	kirc	5221549a-6a40-4426-92c6-7193d1a9eaf7	1	FALSE	tcga	2016	60	fdfaf862-46a4-4792-8487-810c6d1f9093	23	-22239	NA	0	1888	NA	NA	NA	NA	NA	NA	NA	NA	NA	NA	NA	NA	NA	NA	NA	NA	NA	NA	NA	NA	NA	NA	NA	NA	NA	NA	NA	NA	NA	NA	NA	NA
TCGA-BP-4331	V265	64.70.0	nationwide children's hospital	21	kirc	8bb9d8af-3379-4477-9036-25f02f7f4874	1	FALSE	tcga	2016	52	39867756-0ef0-4408-a0e1-c85ae7adb8ee	6	-19022	2454	0	NA	NA	NA	NA	NA	NA	NA	NA	NA	NA	NA	NA	NA	NA	NA	NA	NA	NA	NA	NA	NA	NA	NA	NA	NA	NA	NA	NA	NA	NA	NA	NA	NA
TCGA-BP-4332	V266	64.70.0	nationwide children's hospital	21	kirc	1510a55e-afff-4938-b72a-f0b8ca7a1209	1	FALSE	tcga	2016	36	e9847c37-0d93-47bf-b669-c7f7a1abfa88	23	-13404	NA	0	1133	NA	NA	NA	NA	NA	NA	NA	NA	NA	NA	NA	NA	NA	NA	NA	NA	NA	NA	NA	NA	NA	NA	NA	NA	NA	NA	NA	NA	NA	NA	NA	NA
TCGA-BP-4334	V267	64.70.0	nationwide children's hospital	21	kirc	745522c9-a226-42a7-b912-7d03b819b2ce	1	FALSE	tcga	2016	56	e5eca191-f585-490d-81e3-9cced1047093	23	-20609	NA	0	645	NA	NA	NA	NA	NA	NA	NA	NA	NA	NA	NA	NA	NA	NA	NA	NA	NA	NA	NA	NA	NA	NA	NA	NA	NA	NA	NA	NA	NA	NA	NA	NA
TCGA-BP-4335	V268	64.70.0	nationwide children's hospital	21	kirc	ff72621d-dad4-4517-9a4f-1e8b3bace4c6	1	FALSE	tcga	2016	65	ed97aeee-2a5b-4361-ab4f-f53c3fc5f532	23	-23860	475	0	NA	NA	NA	NA	NA	NA	NA	NA	NA	NA	NA	NA	NA	NA	NA	NA	NA	NA	NA	NA	NA	NA	NA	NA	NA	NA	NA	NA	NA	NA	NA	NA	NA
TCGA-BP-4337	V269	64.70.0	nationwide children's hospital	21	kirc	7b325000-ec85-49d3-a2fc-47049f5dd62c	1	FALSE	tcga	2016	76	2913faf2-d722-4993-8e9a-3c4cc1f5d82b	23	-27906	2	0	NA	NA	NA	NA	NA	NA	NA	NA	NA	NA	NA	NA	NA	NA	NA	NA	NA	NA	NA	NA	NA	NA	NA	NA	NA	NA	NA	NA	NA	NA	NA	NA	NA
TCGA-BP-4338	V270	64.70.0	nationwide children's hospital	21	kirc	f120e78e-a7f5-42cf-b17c-333585f3e0ac	1	FALSE	tcga	2016	43	4978eb8d-4a38-470b-9a00-6dd3aada1aa9	23	-15891	NA	0	2746	NA	tcga-bp-4338-d11006	7b83d49a-3f0b-40ec-a14a-4e0f51023c24	2	2450	1765	sunitinib	5	17	50	mg	other, specify in notes	1	po	no	targeted molecular therapy	NA	2011	tcga-bp-4338-d11015	187ebffd-f320-4e65-9abe-4622eb4d4edf	2	2572	2460	sorafenib	5	4	400	mg	progression	2	po	no
TCGA-BP-4340	V271	64.70.0	nationwide children's hospital	21	kirc	571166aa-4491-4a34-8b8d-a9e9df821fc5	1	FALSE	tcga	2016	70	34e8fbd8-ed33-4d11-af4a-dd33af37fe28	23	-25752	562	0	NA	NA	NA	NA	NA	NA	NA	NA	NA	NA	NA	NA	NA	NA	NA	NA	NA	NA	NA	NA	NA	NA	NA	NA	NA	NA	NA	NA	NA	NA	NA	NA	NA
TCGA-BP-4341	V272	64.70.0	nationwide children's hospital	21	kirc	d000356c-60f9-497d-bf9b-f98bd98af975	1	FALSE	tcga	2016	67	8be7d2e2-1504-49d0-bbdd-893d3d12e072	17	-24727	1589	0	NA	NA	NA	NA	NA	NA	NA	NA	NA	NA	NA	NA	NA	NA	NA	NA	NA	NA	NA	NA	NA	NA	NA	NA	NA	NA	NA	NA	NA	NA	NA	NA	NA
TCGA-BP-4342	V273	64.70.0	nationwide children's hospital	21	kirc	b94decad-3b0c-49ee-a501-7cda5d8798d9	1	FALSE	tcga	2016	79	c0e26587-3191-4396-a20b-da9e7de213f4	10	-29032	2256	0	NA	NA	NA	NA	NA	NA	NA	NA	NA	NA	NA	NA	NA	NA	NA	NA	NA	NA	NA	NA	NA	NA	NA	NA	NA	NA	NA	NA	NA	NA	NA	NA	NA
TCGA-BP-4343	V274	64.70.0	nationwide children's hospital	21	kirc	7897de65-66da-4bc4-ad55-a94a06d438b8	1	FALSE	tcga	2016	64	79e469c5-c18c-4c20-aaa2-8866623229d9	16	-23498	1912	0	NA	NA	NA	NA	NA	NA	NA	NA	NA	NA	NA	NA	NA	NA	NA	NA	NA	NA	NA	NA	NA	NA	NA	NA	NA	NA	NA	NA	NA	NA	NA	NA	NA
TCGA-BP-4344	V275	64.70.0	nationwide children's hospital	21	kirc	e026ecb8-56d4-4ad0-81ec-bcb9759f6a99	1	FALSE	tcga	2016	75	513a4de3-427d-4823-8644-b6faf69a137f	10	-27561	NA	0	1666	NA	NA	NA	NA	NA	NA	NA	NA	NA	NA	NA	NA	NA	NA	NA	NA	NA	NA	NA	NA	NA	NA	NA	NA	NA	NA	NA	NA	NA	NA	NA	NA
TCGA-BP-4345	V276	64.70.0	nationwide children's hospital	21	kirc	3ce32349-8c80-400b-8bc2-f6e3eb1c2f3a	1	FALSE	tcga	2016	62	8958c2bf-b986-4c07-98d2-09dfe2375a14	16	-22879	NA	0	1516	NA	NA	NA	NA	NA	NA	NA	NA	NA	NA	NA	NA	NA	NA	NA	NA	NA	NA	NA	NA	NA	NA	NA	NA	NA	NA	NA	NA	NA	NA	NA	NA
TCGA-BP-4346	V277	64.70.0	nationwide children's hospital	21	kirc	186b9eda-4be1-4e40-b8ae-d27e40b197f2	1	FALSE	tcga	2016	57	57959b73-534d-450c-b09d-f70ef1ffee25	16	-21057	1493	0	NA	NA	NA	NA	NA	NA	NA	NA	NA	NA	NA	NA	NA	NA	NA	NA	NA	NA	NA	NA	NA	NA	NA	NA	NA	NA	NA	NA	NA	NA	NA	NA	NA
TCGA-BP-4347	V278	64.70.0	nationwide children's hospital	21	kirc	678a55df-2df4-402d-a565-5386913ee12d	1	FALSE	tcga	2016	74	a9f73fb6-fc3e-4c0d-ace3-36cd7dcee256	16	-27146	NA	0	1367	NA	NA	NA	NA	NA	NA	NA	NA	NA	NA	NA	NA	NA	NA	NA	NA	NA	NA	NA	NA	NA	NA	NA	NA	NA	NA	NA	NA	NA	NA	NA	NA
TCGA-BP-4349	V279	64.70.0	nationwide children's hospital	21	kirc	ed1fd906-56f9-4813-a203-bc3f333f4eea	1	FALSE	tcga	2016	68	f72defb3-87ca-4efd-9dc7-d2068533fd98	16	-24853	NA	0	372	NA	NA	NA	NA	NA	NA	NA	NA	NA	NA	NA	NA	NA	NA	NA	NA	NA	NA	NA	NA	NA	NA	NA	NA	NA	NA	NA	NA	NA	NA	NA	NA
TCGA-BP-4351	V280	64.70.0	nationwide children's hospital	21	kirc	1d4d2e6f-d71a-456c-b0bd-966321514546	1	FALSE	tcga	2016	51	a8e0f80a-7049-4b5a-af21-cb6421286271	16	-18662	NA	0	970	NA	NA	NA	NA	NA	NA	NA	NA	NA	NA	NA	NA	NA	NA	NA	NA	NA	NA	NA	NA	NA	NA	NA	NA	NA	NA	NA	NA	NA	NA	NA	NA
TCGA-BP-4352	V281	64.70.0	nationwide children's hospital	21	kirc	3dcfddaf-f092-46f8-aec1-ad5c0e4f5ea8	1	FALSE	tcga	2016	74	037c691e-6320-451b-9276-78459f1b705c	16	-27253	344	0	NA	NA	NA	NA	NA	NA	NA	NA	NA	NA	NA	NA	NA	NA	NA	NA	NA	NA	NA	NA	NA	NA	NA	NA	NA	NA	NA	NA	NA	NA	NA	NA	NA
TCGA-BP-4353	V282	64.70.0	nationwide children's hospital	21	kirc	ca59bc6f-4cf3-443d-a25f-3bcd381d828c	1	FALSE	tcga	2016	61	f9e6afeb-cf13-4dd7-8a1f-571ab610df4f	11	-22415	375	0	NA	NA	NA	NA	NA	NA	NA	NA	NA	NA	NA	NA	NA	NA	NA	NA	NA	NA	NA	NA	NA	NA	NA	NA	NA	NA	NA	NA	NA	NA	NA	NA	NA
TCGA-BP-4354	V283	64.70.0	nationwide children's hospital	21	kirc	f11a00f3-4d6a-4d02-a3e8-caad3dc7a53e	1	FALSE	tcga	2016	40	d9208e7b-0b47-43ff-a4e8-d4e591e286c4	16	-14973	1034	0	NA	NA	tcga-bp-4354-d9704	f671bce4-3fdd-4ead-a4d1-9c18c9202c37	30	NA	721	temsirolimus	3	NA	NA	NA	other, specify in notes	5	iv	yes	targeted molecular therapy	NA	2011	tcga-bp-4354-d9703	bba9708b-8ae0-4cf6-b829-34d791507114	30	NA	595	sorafenib	3	NA	200	mg	adjuvant	4	po	no
TCGA-BP-4355	V284	64.70.0	nationwide children's hospital	21	kirc	2527cf13-6980-49f5-9b5f-28ed268ac6a4	1	FALSE	tcga	2016	59	eeacbbdc-68c9-4dce-8999-e1dbcb86c14a	6	-21642	953	0	NA	NA	NA	NA	NA	NA	NA	NA	NA	NA	NA	NA	NA	NA	NA	NA	NA	NA	NA	NA	NA	NA	NA	NA	NA	NA	NA	NA	NA	NA	NA	NA	NA
TCGA-BP-4756	V285	64.70.0	nationwide children's hospital	21	kirc	347b1d36-010e-4fa1-9382-f3f214500340	1	FALSE	tcga	2016	62	9ecdde9c-2179-4830-bd10-c4fa40f26066	6	-23001	NA	0	374	NA	NA	NA	NA	NA	NA	NA	NA	NA	NA	NA	NA	NA	NA	NA	NA	NA	NA	NA	NA	NA	NA	NA	NA	NA	NA	NA	NA	NA	NA	NA	NA
TCGA-BP-4758	V286	64.70.0	nationwide children's hospital	21	kirc	ac7849db-a6f2-4eca-85d5-cd5958f4047f	1	FALSE	tcga	2016	40	44143697-c4b3-4051-9594-d53131c05889	6	-14824	NA	0	2208	NA	NA	NA	NA	NA	NA	NA	NA	NA	NA	NA	NA	NA	NA	NA	NA	NA	NA	NA	NA	NA	NA	NA	NA	NA	NA	NA	NA	NA	NA	NA	NA
TCGA-BP-4759	V287	64.70.0	nationwide children's hospital	21	kirc	b9579cb8-c713-4df7-a11c-2d8cf613cfca	1	FALSE	tcga	2016	50	02b5012e-f7ac-4423-8978-0b2f5e50926e	6	-18569	NA	0	2324	NA	NA	NA	NA	NA	NA	NA	NA	NA	NA	NA	NA	NA	NA	NA	NA	NA	NA	NA	NA	NA	NA	NA	NA	NA	NA	NA	NA	NA	NA	NA	NA
TCGA-BP-4760	V288	68.72.0	nationwide children's hospital	21	kirc	daf5d3ef-a30d-4c58-a3bc-9bc9068e2e76	1	FALSE	tcga	2016	69	4cfe4f31-f62c-423a-8b9f-17f455b15313	14	-25268	NA	0	2249	NA	NA	NA	NA	NA	NA	NA	NA	NA	NA	NA	NA	NA	NA	NA	NA	NA	NA	NA	NA	NA	NA	NA	NA	NA	NA	NA	NA	NA	NA	NA	NA
TCGA-BP-4761	V289	64.70.0	nationwide children's hospital	21	kirc	57b5b587-7ab6-456b-b07b-92d105fc72b0	1	FALSE	tcga	2016	57	270c9a0b-d71a-4d4e-8686-f183412159f2	12	-21019	NA	0	182	NA	NA	NA	NA	NA	NA	NA	NA	NA	NA	NA	NA	NA	NA	NA	NA	NA	NA	NA	NA	NA	NA	NA	NA	NA	NA	NA	NA	NA	NA	NA	NA
TCGA-BP-4762	V290	64.70.0	nationwide children's hospital	21	kirc	dee4e520-a844-4cba-957b-db0ff9637a02	1	FALSE	tcga	2016	42	2dde6b93-11a8-424f-9b54-b1a81cd26895	12	-15358	1343	0	NA	NA	NA	NA	NA	NA	NA	NA	NA	NA	NA	NA	NA	NA	NA	NA	NA	NA	NA	NA	NA	NA	NA	NA	NA	NA	NA	NA	NA	NA	NA	NA	NA
TCGA-BP-4763	V291	64.70.0	nationwide children's hospital	21	kirc	4b188660-2809-4ede-866e-140b780edd1a	1	FALSE	tcga	2016	79	e04bd954-b207-481d-84fd-6c4f8d070e8a	12	-29150	1270	0	NA	NA	NA	NA	NA	NA	NA	NA	NA	NA	NA	NA	NA	NA	NA	NA	NA	NA	NA	NA	NA	NA	NA	NA	NA	NA	NA	NA	NA	NA	NA	NA	NA
TCGA-BP-4765	V292	64.70.0	nationwide children's hospital	21	kirc	0ea60459-deff-4310-9fd5-5b110ad14ae5	1	FALSE	tcga	2016	43	6dc3788e-570f-4f39-9951-dcc7ad51e1f2	12	-15814	NA	0	2184	NA	NA	NA	NA	NA	NA	NA	NA	NA	NA	NA	NA	NA	NA	NA	NA	NA	NA	NA	NA	NA	NA	NA	NA	NA	NA	NA	NA	NA	NA	NA	NA
TCGA-BP-4766	V293	64.70.0	nationwide children's hospital	21	kirc	ad3edf83-54ea-46df-a5d2-5805cf7c0648	1	FALSE	tcga	2016	43	7b184674-c88e-4479-be18-b403af5cc2c5	12	-15799	NA	0	1461	NA	NA	NA	NA	NA	NA	NA	NA	NA	NA	NA	NA	NA	NA	NA	NA	NA	NA	NA	NA	NA	NA	NA	NA	NA	NA	NA	NA	NA	NA	NA	NA
TCGA-BP-4768	V294	64.70.0	nationwide children's hospital	21	kirc	4b5ac63b-f1b6-4349-a7bb-cd663b2b5302	1	FALSE	tcga	2016	72	8d5d69a4-7733-4dec-8ddb-64c79c2c956e	12	-26474	NA	0	400	NA	NA	NA	NA	NA	NA	NA	NA	NA	NA	NA	NA	NA	NA	NA	NA	NA	NA	NA	NA	NA	NA	NA	NA	NA	NA	NA	NA	NA	NA	NA	NA
TCGA-BP-4769	V295	64.70.0	nationwide children's hospital	21	kirc	527bba38-bbcf-4da9-a262-b687dab2656f	1	FALSE	tcga	2016	63	dc6f2273-ffea-41f4-a28b-d03112587f4f	14	-23190	NA	0	1876	NA	NA	NA	NA	NA	NA	NA	NA	NA	NA	NA	NA	NA	NA	NA	NA	NA	NA	NA	NA	NA	NA	NA	NA	NA	NA	NA	NA	NA	NA	NA	NA
TCGA-BP-4770	V296	82.73.0	nationwide children's hospital	21	kirc	807d6fd4-4194-4643-9e08-8bf95c5a0411	1	FALSE	tcga	2016	73	c3cc716b-1b9c-4e73-9a40-f1f891a17c2d	4	-26824	329	0	NA	NA	NA	NA	NA	NA	NA	NA	NA	NA	NA	NA	NA	NA	NA	NA	NA	NA	NA	NA	NA	NA	NA	NA	NA	NA	NA	NA	NA	NA	NA	NA	NA
TCGA-BP-4771	V297	64.70.0	nationwide children's hospital	21	kirc	22974121-7f01-41fc-a153-7f4f5161a0c0	1	FALSE	tcga	2016	62	31201e73-a922-4acd-b859-fa2f9ba0af93	12	-22771	162	0	NA	NA	NA	NA	NA	NA	NA	NA	NA	NA	NA	NA	NA	NA	NA	NA	NA	NA	NA	NA	NA	NA	NA	NA	NA	NA	NA	NA	NA	NA	NA	NA	NA
TCGA-BP-4774	V298	64.70.0	nationwide children's hospital	21	kirc	1ec6bb59-1ab7-4abc-a928-1a6958d0a783	1	FALSE	tcga	2016	57	a50fe35a-c05b-42a4-a1ce-dac49d6e761d	NA	-20827	NA	0	1885	1885	NA	NA	NA	NA	NA	NA	NA	NA	NA	NA	NA	NA	NA	NA	NA	NA	NA	NA	NA	NA	NA	NA	NA	NA	NA	NA	NA	NA	NA	NA	NA
TCGA-BP-4775	V299	64.70.0	nationwide children's hospital	21	kirc	2d4877f8-6b22-4092-8da9-9503001d64c1	1	FALSE	tcga	2016	55	c22d25c2-b836-4b91-8f4f-2062be002232	NA	-20369	NA	0	1843	NA	NA	NA	NA	NA	NA	NA	NA	NA	NA	NA	NA	NA	NA	NA	NA	NA	NA	NA	NA	NA	NA	NA	NA	NA	NA	NA	NA	NA	NA	NA	NA
TCGA-BP-4776	V300	64.70.0	nationwide children's hospital	21	kirc	ddf2fb29-b07c-431c-bf35-0b9f8b1ed011	1	FALSE	tcga	2016	52	b15f495d-8598-4404-86b0-519df0f2d504	NA	-19143	NA	0	411	NA	NA	NA	NA	NA	NA	NA	NA	NA	NA	NA	NA	NA	NA	NA	NA	NA	NA	NA	NA	NA	NA	NA	NA	NA	NA	NA	NA	NA	NA	NA	NA
TCGA-BP-4777	V301	64.70.0	nationwide children's hospital	21	kirc	debd0055-367e-4de6-ade3-7d4505b0e4e4	1	FALSE	tcga	2016	46	6fbf13b2-614b-4c61-824b-81ae25daae31	NA	-17133	NA	0	1731	NA	NA	NA	NA	NA	NA	NA	NA	NA	NA	NA	NA	NA	NA	NA	NA	NA	NA	NA	NA	NA	NA	NA	NA	NA	NA	NA	NA	NA	NA	NA	NA
TCGA-BP-4781	V302	65.70.0	nationwide children's hospital	21	kirc	5e9c4162-e92d-4bee-ba90-665341b68123	1	FALSE	tcga	2016	78	80c4fc5b-dc7d-4308-8c81-6e83625963b5	4	-28701	NA	0	2080	2080	NA	NA	NA	NA	NA	NA	NA	NA	NA	NA	NA	NA	NA	NA	NA	NA	NA	NA	NA	NA	NA	NA	NA	NA	NA	NA	NA	NA	NA	NA	NA
TCGA-BP-4782	V303	68.72.0	nationwide children's hospital	21	kirc	453eedd8-2a9b-4403-8d0c-7406cf89b1aa	1	FALSE	tcga	2016	55	9a404208-c3d3-4e6b-b511-1a4ccf595c18	NA	-20102	NA	0	354	NA	NA	NA	NA	NA	NA	NA	NA	NA	NA	NA	NA	NA	NA	NA	NA	NA	NA	NA	NA	NA	NA	NA	NA	NA	NA	NA	NA	NA	NA	NA	NA
TCGA-BP-4784	V304	65.70.0	nationwide children's hospital	21	kirc	280ed130-6535-4227-8d9a-a3589d6e4b42	1	FALSE	tcga	2016	67	63dd7202-2ba3-41bb-8d05-8a7b4f34c7d1	9	-24603	NA	0	1854	NA	NA	NA	NA	NA	NA	NA	NA	NA	NA	NA	NA	NA	NA	NA	NA	NA	NA	NA	NA	NA	NA	NA	NA	NA	NA	NA	NA	NA	NA	NA	NA
TCGA-BP-4787	V305	65.70.0	nationwide children's hospital	21	kirc	4a1a100a-9678-47a8-a395-0a2a3505ad65	1	FALSE	tcga	2016	59	500636a5-d42b-469f-98e2-fdd4dddc61a0	9	-21697	480	0	NA	NA	tcga-bp-4787-d11362	4edfe557-3699-45c5-8a0f-a1c831dbc79a	9	440	412	temsirolimus	5	NA	25	mg	progression	3	iv	no	chemotherapy	NA	2011	tcga-bp-4787-d11359	6cde261d-db81-44f3-885d-a1202bb65401	9	333	53	sunitinib	5	7	50	mg	other, specify in notes	1	po	no
TCGA-BP-4789	V306	65.70.0	nationwide children's hospital	21	kirc	6b06a1fe-9bcf-4ad9-8279-dc4f0d1b4aa5	1	FALSE	tcga	2016	48	9816ac2a-0412-4649-a9da-8fd91b1eb8e1	9	-17540	NA	0	1489	NA	NA	NA	NA	NA	NA	NA	NA	NA	NA	NA	NA	NA	NA	NA	NA	NA	NA	NA	NA	NA	NA	NA	NA	NA	NA	NA	NA	NA	NA	NA	NA
TCGA-BP-4790	V307	65.70.0	nationwide children's hospital	21	kirc	775cb8fe-4d8d-490f-8c2c-a4672c62aad8	1	FALSE	tcga	2016	76	ffed886e-261e-464c-aa27-8204dd0eb9a1	9	-28076	1111	0	NA	NA	NA	NA	NA	NA	NA	NA	NA	NA	NA	NA	NA	NA	NA	NA	NA	NA	NA	NA	NA	NA	NA	NA	NA	NA	NA	NA	NA	NA	NA	NA	NA
TCGA-BP-4795	V308	68.72.0	nationwide children's hospital	21	kirc	02586e6f-d751-46d8-8f29-dbe7539e763b	1	FALSE	tcga	2016	74	38469030-8539-4c76-b53b-57073569501c	NA	-27162	NA	0	620	NA	NA	NA	NA	NA	NA	NA	NA	NA	NA	NA	NA	NA	NA	NA	NA	NA	NA	NA	NA	NA	NA	NA	NA	NA	NA	NA	NA	NA	NA	NA	NA
TCGA-BP-4797	V309	65.70.0	nationwide children's hospital	21	kirc	75ca833c-8dfe-4f25-87df-39098b3b026f	1	FALSE	tcga	2016	34	dd35edfd-ee6c-461f-b2a6-2dff8324117c	9	-12508	NA	0	1107	NA	NA	NA	NA	NA	NA	NA	NA	NA	NA	NA	NA	NA	NA	NA	NA	NA	NA	NA	NA	NA	NA	NA	NA	NA	NA	NA	NA	NA	NA	NA	NA
TCGA-BP-4798	V310	65.70.0	nationwide children's hospital	21	kirc	b594f58b-0545-4c70-8065-2e9ee940496b	1	FALSE	tcga	2016	74	a5d34ea3-9362-4233-8d9e-1892839179b2	9	-27335	334	0	NA	NA	NA	NA	NA	NA	NA	NA	NA	NA	NA	NA	NA	NA	NA	NA	NA	NA	NA	NA	NA	NA	NA	NA	NA	NA	NA	NA	NA	NA	NA	NA	NA
TCGA-BP-4799	V311	65.70.0	nationwide children's hospital	21	kirc	2ff64d6f-96a4-4c81-aa52-02d2a9e7efc7	1	FALSE	tcga	2016	70	e719b7f3-27c4-4017-9d34-a660776c2cd7	9	-25842	1133	0	NA	NA	NA	NA	NA	NA	NA	NA	NA	NA	NA	NA	NA	NA	NA	NA	NA	NA	NA	NA	NA	NA	NA	NA	NA	NA	NA	NA	NA	NA	NA	NA	NA
TCGA-BP-4801	V312	68.72.0	nationwide children's hospital	21	kirc	818af081-f9d5-4d1e-8ed5-28673304b642	1	FALSE	tcga	2016	57	a68bd706-58e7-4d36-bffa-6c94986a8d4e	12	-20825	NA	0	1124	NA	NA	NA	NA	NA	NA	NA	NA	NA	NA	NA	NA	NA	NA	NA	NA	NA	NA	NA	NA	NA	NA	NA	NA	NA	NA	NA	NA	NA	NA	NA	NA
TCGA-BP-4803	V313	65.70.0	nationwide children's hospital	21	kirc	b192c03d-835a-4f7b-ba32-889e38def21c	1	FALSE	tcga	2016	79	382291d3-6f93-4150-ae13-3d5951a39333	9	-28934	NA	0	204	NA	NA	NA	NA	NA	NA	NA	NA	NA	NA	NA	NA	NA	NA	NA	NA	NA	NA	NA	NA	NA	NA	NA	NA	NA	NA	NA	NA	NA	NA	NA	NA
TCGA-BP-4804	V314	65.70.0	nationwide children's hospital	21	kirc	a48a384d-25fd-4dea-8e8f-9cdb4c5a5f98	1	FALSE	tcga	2016	59	b81998f2-b3ff-4976-bc1c-8d38a68efa1d	9	-21727	NA	0	1459	NA	tcga-bp-4804-d21225	fd535393-6afe-4ffb-bfd6-cb135562af1b	7	NA	1373	sunitinib	2	NA	37.5	mg	other, specify in notes	2	po	yes	targeted molecular therapy	NA	2012	NA	NA	NA	NA	NA	NA	NA	NA	NA	NA	NA	NA	NA	NA
TCGA-BP-4807	V315	65.70.0	nationwide children's hospital	21	kirc	e99a0635-1824-416c-86e2-4718dd043ce9	1	FALSE	tcga	2016	42	33cf0893-0411-4758-aa90-602bfedf0850	9	-15360	NA	0	211	NA	NA	NA	NA	NA	NA	NA	NA	NA	NA	NA	NA	NA	NA	NA	NA	NA	NA	NA	NA	NA	NA	NA	NA	NA	NA	NA	NA	NA	NA	NA	NA
TCGA-BP-4959	V316	69.66.0	nationwide children's hospital	21	kirc	1626cc8c-ec56-4d48-8227-0eab86f1890c	1	FALSE	tcga	2016	49	5003a0cb-1a60-4c2e-b7f7-6e9245c66968	12	-17968	NA	0	2660	NA	NA	NA	NA	NA	NA	NA	NA	NA	NA	NA	NA	NA	NA	NA	NA	NA	NA	NA	NA	NA	NA	NA	NA	NA	NA	NA	NA	NA	NA	NA	NA
TCGA-BP-4960	V317	69.66.0	nationwide children's hospital	21	kirc	38fcbfba-54e5-4cb0-858b-408e21463b12	1	FALSE	tcga	2016	46	0d88e6ab-cf1d-4888-878b-0ac7d687c4cc	12	-17099	NA	0	2172	NA	NA	NA	NA	NA	NA	NA	NA	NA	NA	NA	NA	NA	NA	NA	NA	NA	NA	NA	NA	NA	NA	NA	NA	NA	NA	NA	NA	NA	NA	NA	NA
TCGA-BP-4961	V318	69.66.0	nationwide children's hospital	21	kirc	2dc69a59-8d00-475b-8c53-664432a7239d	1	FALSE	tcga	2016	47	d23d354d-04b0-4ff4-bd83-6a2d1ecf3b47	12	-17284	NA	0	1935	NA	NA	NA	NA	NA	NA	NA	NA	NA	NA	NA	NA	NA	NA	NA	NA	NA	NA	NA	NA	NA	NA	NA	NA	NA	NA	NA	NA	NA	NA	NA	NA
TCGA-BP-4962	V319	69.66.0	nationwide children's hospital	21	kirc	c2dc1d6b-8c1e-484b-915f-f972d4b1a8f6	1	FALSE	tcga	2016	58	b3a9b0be-2ccb-4e55-b72c-3f218ca46a3e	14	-21255	NA	0	1785	NA	NA	NA	NA	NA	NA	NA	NA	NA	NA	NA	NA	NA	NA	NA	NA	NA	NA	NA	NA	NA	NA	NA	NA	NA	NA	NA	NA	NA	NA	NA	NA
TCGA-BP-4963	V320	69.66.0	nationwide children's hospital	21	kirc	e97ffa7b-4961-4546-902a-64f46caabd39	1	FALSE	tcga	2016	63	c129b63f-90cb-40dc-beed-757634004821	12	-23373	NA	0	1834	NA	NA	NA	NA	NA	NA	NA	NA	NA	NA	NA	NA	NA	NA	NA	NA	NA	NA	NA	NA	NA	NA	NA	NA	NA	NA	NA	NA	NA	NA	NA	NA
TCGA-BP-4964	V321	69.66.0	nationwide children's hospital	21	kirc	33f9ad2e-08ff-4a86-a490-513e1af3f708	1	FALSE	tcga	2016	54	db601d82-e2e7-469c-91da-3dbfcb477326	12	-20084	NA	0	1862	NA	NA	NA	NA	NA	NA	NA	NA	NA	NA	NA	NA	NA	NA	NA	NA	NA	NA	NA	NA	NA	NA	NA	NA	NA	NA	NA	NA	NA	NA	NA	NA
TCGA-BP-4965	V322	69.66.0	nationwide children's hospital	21	kirc	2179e123-7925-4c73-a2b0-1f75fea5de4f	1	FALSE	tcga	2016	46	ec6aa756-c875-49f5-89e4-365b3f18b589	12	-16992	NA	0	1871	NA	NA	NA	NA	NA	NA	NA	NA	NA	NA	NA	NA	NA	NA	NA	NA	NA	NA	NA	NA	NA	NA	NA	NA	NA	NA	NA	NA	NA	NA	NA	NA
TCGA-BP-4967	V323	69.66.0	nationwide children's hospital	21	kirc	120f4260-c065-468c-9838-ebeacc3a9de9	1	FALSE	tcga	2016	76	19cd6d5b-0de3-4afd-9ecf-6f80c9977dc0	12	-27857	NA	0	205	205	NA	NA	NA	NA	NA	NA	NA	NA	NA	NA	NA	NA	NA	NA	NA	NA	NA	NA	NA	NA	NA	NA	NA	NA	NA	NA	NA	NA	NA	NA	NA
TCGA-BP-4968	V324	69.66.0	nationwide children's hospital	21	kirc	a291dba4-ef37-4468-a547-a353fbc1f164	1	FALSE	tcga	2016	40	1e417b93-837d-4110-9090-239eb82c3e20	14	-14651	NA	0	1746	NA	NA	NA	NA	NA	NA	NA	NA	NA	NA	NA	NA	NA	NA	NA	NA	NA	NA	NA	NA	NA	NA	NA	NA	NA	NA	NA	NA	NA	NA	NA	NA
TCGA-BP-4969	V325	69.66.0	nationwide children's hospital	21	kirc	9d08d2d8-293d-4c9a-881c-bc455f1363e0	1	FALSE	tcga	2016	63	3b064b7e-c3cf-4fc3-844e-301a51737e35	19	-23216	NA	0	1794	NA	NA	NA	NA	NA	NA	NA	NA	NA	NA	NA	NA	NA	NA	NA	NA	NA	NA	NA	NA	NA	NA	NA	NA	NA	NA	NA	NA	NA	NA	NA	NA
TCGA-BP-4970	V326	69.66.0	nationwide children's hospital	21	kirc	98c8a182-b2ea-4d80-a63c-a32fcf633a1b	1	FALSE	tcga	2016	44	c01afa58-af3f-40f1-b4fe-36909ae3871e	19	-16228	NA	0	433	NA	NA	NA	NA	NA	NA	NA	NA	NA	NA	NA	NA	NA	NA	NA	NA	NA	NA	NA	NA	NA	NA	NA	NA	NA	NA	NA	NA	NA	NA	NA	NA
TCGA-BP-4971	V327	69.66.0	nationwide children's hospital	21	kirc	44707e81-c33d-4e6c-8ae4-9ec1ceff6014	1	FALSE	tcga	2016	40	e173c4ba-9c08-4ce6-b46c-1673b5af9e2d	19	-14675	NA	0	1487	NA	NA	NA	NA	NA	NA	NA	NA	NA	NA	NA	NA	NA	NA	NA	NA	NA	NA	NA	NA	NA	NA	NA	NA	NA	NA	NA	NA	NA	NA	NA	NA
TCGA-BP-4972	V328	69.66.0	nationwide children's hospital	21	kirc	02cc126a-cc2e-4981-9392-175a49c8e5b6	1	FALSE	tcga	2016	43	2a9c4ce5-f5b3-4d3e-b6f5-07a9369096b8	19	-16038	NA	0	1502	NA	NA	NA	NA	NA	NA	NA	NA	NA	NA	NA	NA	NA	NA	NA	NA	NA	NA	NA	NA	NA	NA	NA	NA	NA	NA	NA	NA	NA	NA	NA	NA
TCGA-BP-4973	V329	69.66.0	nationwide children's hospital	21	kirc	e5d06721-718d-4445-b324-de46714d32c8	1	FALSE	tcga	2016	47	cdd8eb5c-bda8-4961-9db4-72e0c4907e95	19	-17461	NA	0	1384	NA	NA	NA	NA	NA	NA	NA	NA	NA	NA	NA	NA	NA	NA	NA	NA	NA	NA	NA	NA	NA	NA	NA	NA	NA	NA	NA	NA	NA	NA	NA	NA
TCGA-BP-4974	V330	69.66.0	nationwide children's hospital	21	kirc	a5bf6b63-bb66-4742-83dc-8d2466aa67fc	1	FALSE	tcga	2016	58	d6625c4d-cd1c-4c62-8100-e8b2a49ce3ad	19	-21310	211	0	NA	NA	tcga-bp-4974-d9816	deb54796-0c89-40a5-a469-0ba39580ca2e	31	NA	178	sorafenib	3	NA	NA	NA	other, specify in notes	3	po	no	targeted molecular therapy	NA	2011	tcga-bp-4974-d9814	0c9ca688-dbc5-4768-a966-40b9c23f8d80	31	59	56	gefitinib	3	1	NA	NA	progression	1	po	no
TCGA-BP-4975	V331	69.66.0	nationwide children's hospital	21	kirc	a9ba5abe-85bb-4f6d-bd3d-17019338274a	1	FALSE	tcga	2016	40	d97ac1d1-fc06-4e9b-b3ad-415582ff66f1	19	-14710	NA	0	1433	NA	NA	NA	NA	NA	NA	NA	NA	NA	NA	NA	NA	NA	NA	NA	NA	NA	NA	NA	NA	NA	NA	NA	NA	NA	NA	NA	NA	NA	NA	NA	NA
TCGA-BP-4976	V332	69.66.0	nationwide children's hospital	21	kirc	a614d01e-9ed0-4ae9-a14d-c7ca8c555551	1	FALSE	tcga	2016	77	2375ef64-8212-4ad4-97e8-bfa6d1db430f	19	-28380	NA	0	1632	NA	NA	NA	NA	NA	NA	NA	NA	NA	NA	NA	NA	NA	NA	NA	NA	NA	NA	NA	NA	NA	NA	NA	NA	NA	NA	NA	NA	NA	NA	NA	NA
TCGA-BP-4977	V333	69.66.0	nationwide children's hospital	21	kirc	91fd8bc7-919d-4b85-abad-9f816a77daeb	1	FALSE	tcga	2016	57	cc353686-e2b6-46a1-8095-48e2bc44b11f	19	-20950	NA	0	454	NA	NA	NA	NA	NA	NA	NA	NA	NA	NA	NA	NA	NA	NA	NA	NA	NA	NA	NA	NA	NA	NA	NA	NA	NA	NA	NA	NA	NA	NA	NA	NA
TCGA-BP-4981	V334	69.66.0	nationwide children's hospital	21	kirc	3470f056-58d5-443b-86e4-e04b5e0860e9	1	FALSE	tcga	2016	75	ce0ab696-4e50-4b05-a7e5-5191c257bfbe	19	-27676	1097	0	NA	NA	NA	NA	NA	NA	NA	NA	NA	NA	NA	NA	NA	NA	NA	NA	NA	NA	NA	NA	NA	NA	NA	NA	NA	NA	NA	NA	NA	NA	NA	NA	NA
TCGA-BP-4982	V335	69.66.0	nationwide children's hospital	21	kirc	36108306-f62d-4635-a7b4-8c982d14ebb7	1	FALSE	tcga	2016	42	fae200ed-78e7-4d2d-82b5-aee63fc54d25	19	-15451	NA	0	1014	NA	NA	NA	NA	NA	NA	NA	NA	NA	NA	NA	NA	NA	NA	NA	NA	NA	NA	NA	NA	NA	NA	NA	NA	NA	NA	NA	NA	NA	NA	NA	NA
TCGA-BP-4983	V336	69.66.0	nationwide children's hospital	21	kirc	5f7fc0ce-6c71-4da0-b0a7-32b6c0e69b82	1	FALSE	tcga	2016	67	62613d1d-978f-4b9d-a9c6-ae28ab384e57	13	-24558	NA	0	1413	NA	NA	NA	NA	NA	NA	NA	NA	NA	NA	NA	NA	NA	NA	NA	NA	NA	NA	NA	NA	NA	NA	NA	NA	NA	NA	NA	NA	NA	NA	NA	NA
TCGA-BP-4985	V337	69.66.0	nationwide children's hospital	21	kirc	a5bf5ced-07a4-45ac-ab8d-7ef9f8dea367	1	FALSE	tcga	2016	72	c285ada3-fd49-46a5-882f-b6c352572e2a	13	-26611	952	0	NA	NA	NA	NA	NA	NA	NA	NA	NA	NA	NA	NA	NA	NA	NA	NA	NA	NA	NA	NA	NA	NA	NA	NA	NA	NA	NA	NA	NA	NA	NA	NA	NA
TCGA-BP-4986	V338	69.66.0	nationwide children's hospital	21	kirc	b569ebd1-d407-4e08-8dd4-6e0d0b3dd73d	1	FALSE	tcga	2016	75	ccd44d97-f0d5-47cd-9c12-af458c750d23	19	-27612	NA	0	785	NA	NA	NA	NA	NA	NA	NA	NA	NA	NA	NA	NA	NA	NA	NA	NA	NA	NA	NA	NA	NA	NA	NA	NA	NA	NA	NA	NA	NA	NA	NA	NA
TCGA-BP-4987	V339	69.66.0	nationwide children's hospital	21	kirc	b068cf77-ce87-48d4-9355-248fe37f8123	1	FALSE	tcga	2016	41	aebe37c4-5b37-41f3-ade3-46e41bad8eab	13	-15041	NA	0	1124	NA	NA	NA	NA	NA	NA	NA	NA	NA	NA	NA	NA	NA	NA	NA	NA	NA	NA	NA	NA	NA	NA	NA	NA	NA	NA	NA	NA	NA	NA	NA	NA
TCGA-BP-4988	V340	69.66.0	nationwide children's hospital	21	kirc	3e299a51-6af6-4022-a6ad-a207a7725570	1	FALSE	tcga	2016	72	9c8169e7-9193-41f5-878e-ed1af3b95422	21	-26576	828	0	NA	NA	NA	NA	NA	NA	NA	NA	NA	NA	NA	NA	NA	NA	NA	NA	NA	NA	NA	NA	NA	NA	NA	NA	NA	NA	NA	NA	NA	NA	NA	NA	NA
TCGA-BP-4989	V341	69.66.0	nationwide children's hospital	21	kirc	ec6aad85-99af-4bb8-8126-fa49c21c7b5e	1	FALSE	tcga	2016	58	dc2208d9-dcb3-47ff-826b-676f199b8ccd	13	-21382	NA	0	118	NA	NA	NA	NA	NA	NA	NA	NA	NA	NA	NA	NA	NA	NA	NA	NA	NA	NA	NA	NA	NA	NA	NA	NA	NA	NA	NA	NA	NA	NA	NA	NA
TCGA-BP-4991	V342	69.66.0	nationwide children's hospital	21	kirc	6aaaddae-76ab-4f97-8659-c559ac212ca9	1	FALSE	tcga	2016	54	89500416-1a5e-4f52-a1b9-6394f3943e4d	13	-19739	NA	0	1044	NA	NA	NA	NA	NA	NA	NA	NA	NA	NA	NA	NA	NA	NA	NA	NA	NA	NA	NA	NA	NA	NA	NA	NA	NA	NA	NA	NA	NA	NA	NA	NA
TCGA-BP-4992	V343	69.66.0	nationwide children's hospital	21	kirc	a95144a0-05e4-4295-84f7-6f48a2d6faf7	1	FALSE	tcga	2016	66	a5790b81-5001-4d1a-97ad-0ec9fc658f44	13	-24438	NA	0	501	NA	NA	NA	NA	NA	NA	NA	NA	NA	NA	NA	NA	NA	NA	NA	NA	NA	NA	NA	NA	NA	NA	NA	NA	NA	NA	NA	NA	NA	NA	NA	NA
TCGA-BP-4993	V344	68.72.0	nationwide children's hospital	21	kirc	0de19d77-a388-4649-aa6a-3afe7844a2b9	1	FALSE	tcga	2016	58	6ccd4657-ffa3-4e82-929f-9a7366a89578	19	-21407	NA	0	177	177	NA	NA	NA	NA	NA	NA	NA	NA	NA	NA	NA	NA	NA	NA	NA	NA	NA	NA	NA	NA	NA	NA	NA	NA	NA	NA	NA	NA	NA	NA	NA
TCGA-BP-4994	V345	69.66.0	nationwide children's hospital	21	kirc	faa00b89-b588-4b54-ac05-f1ce17cc2da8	1	FALSE	tcga	2016	54	82f069c4-7928-4b7b-8a42-114db7de0501	13	-19946	NA	0	1308	NA	NA	NA	NA	NA	NA	NA	NA	NA	NA	NA	NA	NA	NA	NA	NA	NA	NA	NA	NA	NA	NA	NA	NA	NA	NA	NA	NA	NA	NA	NA	NA
TCGA-BP-4995	V346	69.66.0	nationwide children's hospital	21	kirc	b355c34f-28fb-4b71-b7b4-e06c5cb1a460	1	FALSE	tcga	2016	68	9245a557-01ea-4446-b9e9-313f6ab18834	19	-24850	NA	0	1371	NA	NA	NA	NA	NA	NA	NA	NA	NA	NA	NA	NA	NA	NA	NA	NA	NA	NA	NA	NA	NA	NA	NA	NA	NA	NA	NA	NA	NA	NA	NA	NA
TCGA-BP-4998	V347	69.66.0	nationwide children's hospital	21	kirc	4ff98350-904c-4652-a4be-dd1a61a80052	1	FALSE	tcga	2016	49	5c73b91a-2bee-4388-854c-1c3a6ae732db	13	-17997	NA	0	932	NA	NA	NA	NA	NA	NA	NA	NA	NA	NA	NA	NA	NA	NA	NA	NA	NA	NA	NA	NA	NA	NA	NA	NA	NA	NA	NA	NA	NA	NA	NA	NA
TCGA-BP-4999	V348	69.66.0	nationwide children's hospital	21	kirc	331e89de-6a3b-4da9-bc9f-c119564c9128	1	FALSE	tcga	2016	56	9aa63985-16ba-4d43-a6ec-4a35f2ff6513	19	-20518	NA	0	1266	NA	NA	NA	NA	NA	NA	NA	NA	NA	NA	NA	NA	NA	NA	NA	NA	NA	NA	NA	NA	NA	NA	NA	NA	NA	NA	NA	NA	NA	NA	NA	NA
TCGA-BP-5000	V349	69.66.0	nationwide children's hospital	21	kirc	65ceee2f-466f-47aa-965d-14c6fca57797	1	FALSE	tcga	2016	40	2a2f168c-f93a-4e83-8df2-93a3e7bc06a0	13	-14868	NA	0	563	NA	NA	NA	NA	NA	NA	NA	NA	NA	NA	NA	NA	NA	NA	NA	NA	NA	NA	NA	NA	NA	NA	NA	NA	NA	NA	NA	NA	NA	NA	NA	NA
TCGA-BP-5001	V350	69.66.0	nationwide children's hospital	21	kirc	0e3ee782-33dc-44fe-9a16-e60832fa17fa	1	FALSE	tcga	2016	43	d6ea5cec-97bf-4c0f-85bf-293d463b0586	13	-15858	NA	0	1177	NA	NA	NA	NA	NA	NA	NA	NA	NA	NA	NA	NA	NA	NA	NA	NA	NA	NA	NA	NA	NA	NA	NA	NA	NA	NA	NA	NA	NA	NA	NA	NA
TCGA-BP-5004	V351	69.66.0	nationwide children's hospital	21	kirc	f89523e2-97a1-456f-8e11-443b46e16a13	1	FALSE	tcga	2016	53	3cfe743c-f02e-42bf-a170-9d8b8a514d10	13	-19383	NA	0	1126	NA	NA	NA	NA	NA	NA	NA	NA	NA	NA	NA	NA	NA	NA	NA	NA	NA	NA	NA	NA	NA	NA	NA	NA	NA	NA	NA	NA	NA	NA	NA	NA
TCGA-BP-5006	V352	69.66.0	nationwide children's hospital	21	kirc	8ec95bf5-dac9-45f9-a28a-75da5f3ef84e	1	FALSE	tcga	2016	61	b5f51cf6-1013-4d4b-aff1-4b7e8f6afd9c	21	-22324	NA	0	840	NA	NA	NA	NA	NA	NA	NA	NA	NA	NA	NA	NA	NA	NA	NA	NA	NA	NA	NA	NA	NA	NA	NA	NA	NA	NA	NA	NA	NA	NA	NA	NA
TCGA-BP-5007	V353	69.66.0	nationwide children's hospital	21	kirc	a3941c88-57a3-4806-99b0-d07812ef5efb	1	FALSE	tcga	2016	45	e548aeb2-04ca-48f8-af8d-8acb745748fc	13	-16793	NA	0	1140	NA	NA	NA	NA	NA	NA	NA	NA	NA	NA	NA	NA	NA	NA	NA	NA	NA	NA	NA	NA	NA	NA	NA	NA	NA	NA	NA	NA	NA	NA	NA	NA
TCGA-BP-5008	V354	69.66.0	nationwide children's hospital	21	kirc	4a9fc88c-520b-40a9-97ba-3767e708344d	1	FALSE	tcga	2016	46	b472c982-f024-4e09-8326-071ee35ea55c	13	-17008	NA	0	1071	NA	NA	NA	NA	NA	NA	NA	NA	NA	NA	NA	NA	NA	NA	NA	NA	NA	NA	NA	NA	NA	NA	NA	NA	NA	NA	NA	NA	NA	NA	NA	NA
TCGA-BP-5009	V355	69.66.0	nationwide children's hospital	21	kirc	10316a11-b115-47e4-a562-45fdaf6bff04	1	FALSE	tcga	2016	52	57070e5b-0eb5-44b7-abb3-3007fa34543a	13	-19052	1092	0	NA	NA	tcga-bp-5009-d9680	62753c86-2bba-4018-ba2b-f1bde4e757c3	30	1023	609	everolimus	3	5	10	mg	progression	2	po	no	chemotherapy	NA	2011	tcga-bp-5009-d9683	acadf3e7-76af-4657-bcb0-f8ff07e5d8c2	30	NA	1029	pazopanib	3	NA	NA	NA	other, specify in notes	4	po	no
TCGA-BP-5010	V356	68.72.0	nationwide children's hospital	21	kirc	1c6f7ac3-a08a-44d9-9fbb-832afbc0c221	1	FALSE	tcga	2016	63	9f5c0a43-d222-484a-9249-d288387dd7a1	14	-23130	878	0	NA	NA	NA	NA	NA	NA	NA	NA	NA	NA	NA	NA	NA	NA	NA	NA	NA	NA	NA	NA	NA	NA	NA	NA	NA	NA	NA	NA	NA	NA	NA	NA	NA
TCGA-BP-5168	V357	68.72.0	nationwide children's hospital	21	kirc	c312db40-98a7-43a7-8a76-2495aeed00f9	1	FALSE	tcga	2016	75	781acafa-a58b-4180-bbca-c5b675d51b17	21	-27692	1463	0	NA	NA	NA	NA	NA	NA	NA	NA	NA	NA	NA	NA	NA	NA	NA	NA	NA	NA	NA	NA	NA	NA	NA	NA	NA	NA	NA	NA	NA	NA	NA	NA	NA
TCGA-BP-5169	V358	70.70.0	nationwide children's hospital	21	kirc	0cf40946-a542-4fe8-bd5a-d7398bbcde83	1	FALSE	tcga	2016	70	2d7e2ae4-09ba-40af-82ce-66ac7dbd4831	21	-25615	NA	0	193	NA	NA	NA	NA	NA	NA	NA	NA	NA	NA	NA	NA	NA	NA	NA	NA	NA	NA	NA	NA	NA	NA	NA	NA	NA	NA	NA	NA	NA	NA	NA	NA
TCGA-BP-5170	V359	70.70.0	nationwide children's hospital	21	kirc	db0224b0-3fdc-452b-accb-b63d35234f6f	1	FALSE	tcga	2016	55	30208a4c-ecb0-4b3c-a349-87e1c1f43e85	30	-20229	NA	0	2412	NA	NA	NA	NA	NA	NA	NA	NA	NA	NA	NA	NA	NA	NA	NA	NA	NA	NA	NA	NA	NA	NA	NA	NA	NA	NA	NA	NA	NA	NA	NA	NA
TCGA-BP-5173	V360	70.70.0	nationwide children's hospital	21	kirc	1736d14b-0c74-49d5-8e3c-e0e7a82186f5	1	FALSE	tcga	2016	75	c499b3be-9db0-4809-b7c0-f5d81208d7ec	21	-27436	54	0	NA	NA	NA	NA	NA	NA	NA	NA	NA	NA	NA	NA	NA	NA	NA	NA	NA	NA	NA	NA	NA	NA	NA	NA	NA	NA	NA	NA	NA	NA	NA	NA	NA
TCGA-BP-5174	V361	70.70.0	nationwide children's hospital	21	kirc	19c8a85a-b984-44b9-a0a2-2e1f830004c5	1	FALSE	tcga	2016	45	028d32fc-1b9f-49c6-9cb2-2d69671943cd	30	-16693	NA	0	2257	NA	NA	NA	NA	NA	NA	NA	NA	NA	NA	NA	NA	NA	NA	NA	NA	NA	NA	NA	NA	NA	NA	NA	NA	NA	NA	NA	NA	NA	NA	NA	NA
TCGA-BP-5175	V362	70.70.0	nationwide children's hospital	21	kirc	e6cac192-7fcf-4835-805d-67087594a37a	1	FALSE	tcga	2016	60	265f1d03-fa56-4f9a-a1d2-33f123558729	21	-21949	NA	0	932	NA	NA	NA	NA	NA	NA	NA	NA	NA	NA	NA	NA	NA	NA	NA	NA	NA	NA	NA	NA	NA	NA	NA	NA	NA	NA	NA	NA	NA	NA	NA	NA
TCGA-BP-5176	V363	70.70.0	nationwide children's hospital	21	kirc	93e11cc1-b08d-48c8-8905-c80dc8ac57f4	1	FALSE	tcga	2016	78	9490cd1e-be30-45d3-b1ea-42c157d5f49d	21	-28727	1590	0	NA	NA	NA	NA	NA	NA	NA	NA	NA	NA	NA	NA	NA	NA	NA	NA	NA	NA	NA	NA	NA	NA	NA	NA	NA	NA	NA	NA	NA	NA	NA	NA	NA
TCGA-BP-5177	V364	70.70.0	nationwide children's hospital	21	kirc	903e1d17-ce3a-4cce-9ad0-265fc1509078	1	FALSE	tcga	2016	46	8f54d854-22ea-4bd0-8cb1-1ab708544095	21	-17147	NA	0	293	NA	NA	NA	NA	NA	NA	NA	NA	NA	NA	NA	NA	NA	NA	NA	NA	NA	NA	NA	NA	NA	NA	NA	NA	NA	NA	NA	NA	NA	NA	NA	NA
TCGA-BP-5178	V365	70.70.0	nationwide children's hospital	21	kirc	cb5b769f-6786-4908-800f-cb842ccdce8a	1	FALSE	tcga	2016	71	6e9e5e05-2bf8-4724-8e31-241f517289de	21	-26070	1912	0	NA	NA	NA	NA	NA	NA	NA	NA	NA	NA	NA	NA	NA	NA	NA	NA	NA	NA	NA	NA	NA	NA	NA	NA	NA	NA	NA	NA	NA	NA	NA	NA	NA
TCGA-BP-5180	V366	70.70.0	nationwide children's hospital	21	kirc	4039704d-3ee1-455e-8134-8f91fef9e1d0	1	FALSE	tcga	2016	53	c558dffe-5aea-467e-ae4c-fdc2a43ab2fe	26	-19413	NA	0	1892	1892	NA	NA	NA	NA	NA	NA	NA	NA	NA	NA	NA	NA	NA	NA	NA	NA	NA	NA	NA	NA	NA	NA	NA	NA	NA	NA	NA	NA	NA	NA	NA
TCGA-BP-5181	V367	70.70.0	nationwide children's hospital	21	kirc	eeb4dd26-ffe7-44b0-babe-e1908ae0320d	1	FALSE	tcga	2016	58	5358b8c7-d69c-4485-9420-03416564187b	26	-21514	NA	0	1495	NA	NA	NA	NA	NA	NA	NA	NA	NA	NA	NA	NA	NA	NA	NA	NA	NA	NA	NA	NA	NA	NA	NA	NA	NA	NA	NA	NA	NA	NA	NA	NA
TCGA-BP-5182	V368	70.70.0	nationwide children's hospital	21	kirc	c218e5d2-6261-483a-9b5c-905acea77656	1	FALSE	tcga	2016	56	315b6dea-02c6-44dc-9788-a72f78fae815	31	-20597	NA	0	1165	1172	NA	NA	NA	NA	NA	NA	NA	NA	NA	NA	NA	NA	NA	NA	NA	NA	NA	NA	NA	NA	NA	NA	NA	NA	NA	NA	NA	NA	NA	NA	NA
TCGA-BP-5183	V369	70.70.0	nationwide children's hospital	21	kirc	61d6ecca-3c58-4740-810e-0ef17a3329f1	1	FALSE	tcga	2016	57	64aa0dd1-a80e-401e-96df-60d121d2cbec	31	-20881	NA	0	1102	NA	NA	NA	NA	NA	NA	NA	NA	NA	NA	NA	NA	NA	NA	NA	NA	NA	NA	NA	NA	NA	NA	NA	NA	NA	NA	NA	NA	NA	NA	NA	NA
TCGA-BP-5184	V370	70.70.0	nationwide children's hospital	21	kirc	998af309-43f2-4d11-aa4e-b51b80b55e90	1	FALSE	tcga	2016	54	3128d9bf-71fd-4edb-8d07-98f53ef0432e	31	-19746	NA	0	1133	NA	NA	NA	NA	NA	NA	NA	NA	NA	NA	NA	NA	NA	NA	NA	NA	NA	NA	NA	NA	NA	NA	NA	NA	NA	NA	NA	NA	NA	NA	NA	NA
TCGA-BP-5185	V371	70.70.0	nationwide children's hospital	21	kirc	8901d86d-8994-4210-8526-3ff2561e6fc2	1	FALSE	tcga	2016	56	d3638a1f-da14-4c78-bb53-a5cc30850cbe	31	-20470	NA	0	1132	NA	NA	NA	NA	NA	NA	NA	NA	NA	NA	NA	NA	NA	NA	NA	NA	NA	NA	NA	NA	NA	NA	NA	NA	NA	NA	NA	NA	NA	NA	NA	NA
TCGA-BP-5186	V372	70.70.0	nationwide children's hospital	21	kirc	97683b8c-b1dd-436d-8791-559b19b92de2	1	FALSE	tcga	2016	50	2f38a984-c359-4d20-b23d-dca2d82f0270	31	-18348	NA	0	693	NA	NA	NA	NA	NA	NA	NA	NA	NA	NA	NA	NA	NA	NA	NA	NA	NA	NA	NA	NA	NA	NA	NA	NA	NA	NA	NA	NA	NA	NA	NA	NA
TCGA-BP-5187	V373	70.70.0	nationwide children's hospital	21	kirc	dade9146-ea13-48fb-b4cc-67027b5b4922	1	FALSE	tcga	2016	54	f217a4f9-d8d8-440e-b73a-5f0448b58c4f	31	-19999	NA	0	406	NA	NA	NA	NA	NA	NA	NA	NA	NA	NA	NA	NA	NA	NA	NA	NA	NA	NA	NA	NA	NA	NA	NA	NA	NA	NA	NA	NA	NA	NA	NA	NA
TCGA-BP-5189	V374	70.70.0	nationwide children's hospital	21	kirc	30424c27-2213-408b-b2df-0ea46e6057ec	1	FALSE	tcga	2016	60	23c7555b-7a37-415d-bda8-3588078a0c2e	31	-22156	822	0	NA	NA	tcga-bp-5189-d9666	9540f223-bc67-458e-8ae1-e8de7f543e1c	30	773	661	temsirolimus	3	NA	25	mg	progression	1	iv	no	targeted molecular therapy	NA	2011	NA	NA	NA	NA	NA	NA	NA	NA	NA	NA	NA	NA	NA	NA
TCGA-BP-5190	V375	70.70.0	nationwide children's hospital	21	kirc	7d23d423-88f5-4498-a313-697b6f74665c	1	FALSE	tcga	2016	61	ffb88267-1a97-41c9-ae25-6c6cefaf9dd9	31	-22285	NA	0	1011	NA	NA	NA	NA	NA	NA	NA	NA	NA	NA	NA	NA	NA	NA	NA	NA	NA	NA	NA	NA	NA	NA	NA	NA	NA	NA	NA	NA	NA	NA	NA	NA
TCGA-BP-5191	V376	70.70.0	nationwide children's hospital	21	kirc	940137bd-a5f2-4a62-9b27-c2f554edc278	1	FALSE	tcga	2016	79	b9fc9eff-1228-482d-87a2-ebbb5c92733a	31	-29207	NA	0	967	NA	NA	NA	NA	NA	NA	NA	NA	NA	NA	NA	NA	NA	NA	NA	NA	NA	NA	NA	NA	NA	NA	NA	NA	NA	NA	NA	NA	NA	NA	NA	NA
TCGA-BP-5192	V377	70.70.0	nationwide children's hospital	21	kirc	7d2f803c-4f9c-4e48-a58d-b2f0da368273	1	FALSE	tcga	2016	59	5dc807f2-f4f0-434b-b099-43cf41d99cbd	31	-21891	NA	0	714	NA	NA	NA	NA	NA	NA	NA	NA	NA	NA	NA	NA	NA	NA	NA	NA	NA	NA	NA	NA	NA	NA	NA	NA	NA	NA	NA	NA	NA	NA	NA	NA
TCGA-BP-5194	V378	70.70.0	nationwide children's hospital	21	kirc	adc87d6d-44f2-4184-ad5d-062052260c50	1	FALSE	tcga	2016	39	5daf4808-0393-4791-9927-742c30a20831	31	-14551	NA	0	408	NA	NA	NA	NA	NA	NA	NA	NA	NA	NA	NA	NA	NA	NA	NA	NA	NA	NA	NA	NA	NA	NA	NA	NA	NA	NA	NA	NA	NA	NA	NA	NA
TCGA-BP-5195	V379	70.70.0	nationwide children's hospital	21	kirc	f1a1fb51-0ba2-484e-9132-0a3404602452	1	FALSE	tcga	2016	75	d4098753-2e83-42c1-a06b-c03f7700e70c	31	-27547	NA	0	749	NA	NA	NA	NA	NA	NA	NA	NA	NA	NA	NA	NA	NA	NA	NA	NA	NA	NA	NA	NA	NA	NA	NA	NA	NA	NA	NA	NA	NA	NA	NA	NA
TCGA-BP-5196	V380	70.70.0	nationwide children's hospital	21	kirc	6e70340c-21fb-43b9-8625-c77f4578ab5f	1	FALSE	tcga	2016	53	4c3e4727-77f5-4374-9d83-ec86d61b02b2	31	-19719	NA	0	1018	NA	NA	NA	NA	NA	NA	NA	NA	NA	NA	NA	NA	NA	NA	NA	NA	NA	NA	NA	NA	NA	NA	NA	NA	NA	NA	NA	NA	NA	NA	NA	NA
TCGA-BP-5198	V381	70.70.0	nationwide children's hospital	21	kirc	ec74ee40-698b-4aca-9331-73dc2b4cd4db	1	FALSE	tcga	2016	72	8f936d84-3b81-4d1c-aca1-93f5c86ed1bc	31	-26360	NA	0	603	NA	NA	NA	NA	NA	NA	NA	NA	NA	NA	NA	NA	NA	NA	NA	NA	NA	NA	NA	NA	NA	NA	NA	NA	NA	NA	NA	NA	NA	NA	NA	NA
TCGA-BP-5199	V382	70.70.0	nationwide children's hospital	21	kirc	a82f343a-9621-41ef-bc55-a4fcab910bac	1	FALSE	tcga	2016	58	d30f460b-8e85-4eb4-83b8-0a5d8bf4d10d	31	-21256	NA	0	1355	NA	NA	NA	NA	NA	NA	NA	NA	NA	NA	NA	NA	NA	NA	NA	NA	NA	NA	NA	NA	NA	NA	NA	NA	NA	NA	NA	NA	NA	NA	NA	NA
TCGA-BP-5200	V383	70.70.0	nationwide children's hospital	21	kirc	3f65df32-265d-4248-b4ec-7934b185e2ad	1	FALSE	tcga	2016	44	f1ed9155-ea54-4435-8920-0df8ed7febda	31	-16197	NA	0	881	NA	NA	NA	NA	NA	NA	NA	NA	NA	NA	NA	NA	NA	NA	NA	NA	NA	NA	NA	NA	NA	NA	NA	NA	NA	NA	NA	NA	NA	NA	NA	NA
TCGA-BP-5201	V384	70.70.0	nationwide children's hospital	21	kirc	05312736-f360-4c13-b773-eb0aadabeb29	1	FALSE	tcga	2016	63	54c9850c-9b67-42ea-a04b-16a88f786dfa	31	-23125	NA	0	951	NA	NA	NA	NA	NA	NA	NA	NA	NA	NA	NA	NA	NA	NA	NA	NA	NA	NA	NA	NA	NA	NA	NA	NA	NA	NA	NA	NA	NA	NA	NA	NA
TCGA-BP-5202	V385	70.70.0	nationwide children's hospital	21	kirc	4cc8e637-d13e-47db-aa06-ed793ebebafe	1	FALSE	tcga	2016	75	b6d4e2d5-5739-4be3-8a4c-6e7a17d1d40f	31	-27556	NA	0	29	NA	NA	NA	NA	NA	NA	NA	NA	NA	NA	NA	NA	NA	NA	NA	NA	NA	NA	NA	NA	NA	NA	NA	NA	NA	NA	NA	NA	NA	NA	NA	NA
TCGA-CJ-4634	V386	50.75.0	nationwide children's hospital	21	kirc	c729368b-8b27-421a-a785-59fa50c80347	1	FALSE	tcga	2016	60	852effcd-8146-46e1-96fa-e5a9f09a88e2	30	-22155	NA	0	1820	NA	NA	NA	NA	NA	NA	NA	NA	NA	NA	NA	NA	NA	NA	NA	NA	NA	NA	NA	NA	NA	NA	NA	NA	NA	NA	NA	NA	NA	NA	NA	NA
TCGA-CJ-4635	V387	65.70.0	nationwide children's hospital	21	kirc	f150b19d-d218-4aad-b7df-ea505c73d26e	1	FALSE	tcga	2016	48	b7719c71-de18-4a4d-99ef-67b788c6f77c	31	-17620	NA	0	1416	1416	NA	NA	NA	NA	NA	NA	NA	NA	NA	NA	NA	NA	NA	NA	NA	NA	NA	NA	NA	NA	NA	NA	NA	NA	NA	NA	NA	NA	NA	NA	NA
TCGA-CJ-4636	V388	50.75.0	nationwide children's hospital	21	kirc	78b4197e-d67f-4561-b68d-c7dd12c73c9e	1	FALSE	tcga	2016	51	2d8da564-e69f-4bfa-a1d3-227a294f3886	30	-18878	NA	0	1924	NA	NA	NA	NA	NA	NA	NA	NA	NA	NA	NA	NA	NA	NA	NA	NA	NA	NA	NA	NA	NA	NA	NA	NA	NA	NA	NA	NA	NA	NA	NA	NA
TCGA-CJ-4637	V389	50.75.0	nationwide children's hospital	21	kirc	a1281076-a275-426a-b73f-8e3a69d7dee3	1	FALSE	tcga	2016	52	772e3aed-f211-42a1-9ab2-1c543f581541	30	-19101	2227	0	NA	NA	tcga-cj-4637-d9507	7d759b39-3ca8-4087-84f1-45f030189eac	24	1742	1476	bortezomib	3	NA	NA	NA	progression	NA	iv	no	targeted molecular therapy	NA	2011	tcga-cj-4637-d9502	6fe89f3d-273f-4de3-9f20-bd7ed30440a4	25	861	849	sorafenib	3	NA	NA	NA	progression	NA	po	no
TCGA-CJ-4638	V390	50.75.0	nationwide children's hospital	21	kirc	57742359-c105-4b4f-b5a7-e8903f9d62b6	1	FALSE	tcga	2016	46	06197e26-3cb0-4bd0-a6e8-dd9af5047c6a	30	-17110	431	0	NA	NA	tcga-cj-4638-d9421	331065f1-e997-4f48-b80d-594232107917	23	281	252	avastin	3	NA	NA	NA	progression	NA	po	no	chemotherapy	NA	2011	tcga-cj-4638-d9420	9bc6a537-f896-4571-b090-aa5369b2fdc7	23	221	192	interleukin-2	3	NA	NA	NA	progression	NA	sc	no
TCGA-CJ-4639	V391	50.75.0	nationwide children's hospital	21	kirc	7a590870-0795-40ad-b233-7d9e520d8f67	1	FALSE	tcga	2016	49	3e976301-4042-4ac0-8f01-ef2f1a8161a6	30	-18066	NA	0	2308	NA	NA	NA	NA	NA	NA	NA	NA	NA	NA	NA	NA	NA	NA	NA	NA	NA	NA	NA	NA	NA	NA	NA	NA	NA	NA	NA	NA	NA	NA	NA	NA
TCGA-CJ-4640	V392	50.75.0	nationwide children's hospital	21	kirc	f509bff7-cc03-45f0-b59a-67d1d58f6c4d	1	FALSE	tcga	2016	49	61c75ffb-9d5d-478e-af48-1808e700aceb	30	-18178	NA	0	1998	NA	NA	NA	NA	NA	NA	NA	NA	NA	NA	NA	NA	NA	NA	NA	NA	NA	NA	NA	NA	NA	NA	NA	NA	NA	NA	NA	NA	NA	NA	NA	NA
TCGA-CJ-4641	V393	50.75.0	nationwide children's hospital	21	kirc	70f15dfc-3bfe-4fd7-838f-5a69e45c93e9	1	FALSE	tcga	2016	55	cdfa3c5d-2fe8-4dfd-92c2-a54f39f55f18	30	-20410	1661	0	NA	NA	NA	NA	NA	NA	NA	NA	NA	NA	NA	NA	NA	NA	NA	NA	NA	NA	NA	NA	NA	NA	NA	NA	NA	NA	NA	NA	NA	NA	NA	NA	NA
TCGA-CJ-4642	V394	65.70.0	nationwide children's hospital	21	kirc	1f9d0ae5-df7f-464f-a57f-ec13a34f7488	1	FALSE	tcga	2016	47	942c0088-c9a0-428c-a879-e16f8c5bfdb8	30	-17367	NA	0	1618	NA	NA	NA	NA	NA	NA	NA	NA	NA	NA	NA	NA	NA	NA	NA	NA	NA	NA	NA	NA	NA	NA	NA	NA	NA	NA	NA	NA	NA	NA	NA	NA
TCGA-CJ-4643	V395	50.75.0	nationwide children's hospital	21	kirc	a76cfead-7be2-4461-92dd-bdbc990727f7	1	FALSE	tcga	2016	67	f11f68ac-5ad2-416b-a0c2-697ac3e9718a	30	-24477	NA	0	1793	NA	NA	NA	NA	NA	NA	NA	NA	NA	NA	NA	NA	NA	NA	NA	NA	NA	NA	NA	NA	NA	NA	NA	NA	NA	NA	NA	NA	NA	NA	NA	NA
TCGA-CJ-4644	V396	50.75.0	nationwide children's hospital	21	kirc	ac1f0a99-3914-41fb-a68b-bddfc62fcaaf	1	FALSE	tcga	2016	48	8fd493c5-1375-4f76-b337-c9a75e3abdbe	30	-17882	336	0	NA	NA	tcga-cj-4644-d9530	7171cb82-3852-4fe2-bac7-14c6a3ab38aa	25	316	229	avastin	3	NA	NA	NA	progression	2	iv	no	targeted molecular therapy	NA	2011	tcga-cj-4644-d9532	b746fd6f-9a10-4c50-936e-541564bcd151	25	316	229	tarceva	3	NA	NA	NA	progression	3	po	no
TCGA-CJ-4868	V397	65.70.0	nationwide children's hospital	21	kirc	cf79919a-4dd5-4b2c-9954-7ba7ad9f1efc	1	FALSE	tcga	2016	42	2309c424-26fa-4cc6-a22a-2dc0f989af59	21	-15601	646	0	NA	NA	tcga-cj-4868-d9080	ee8e56ec-9936-46f8-aeb1-a67088026892	13	534	379	nexavar	3	1	NA	NA	progression	4	po	no	targeted molecular therapy	NA	2011	tcga-cj-4868-d9079	0391be00-8514-4e2b-b975-bc795d2fcf45	13	365	296	gemcitabine	3	3	NA	NA	progression	3	iv	no
TCGA-CJ-4869	V398	70.70.0	nationwide children's hospital	21	kirc	cad3a9c2-2530-4b1b-a817-6763b2be2f27	1	FALSE	tcga	2016	49	06d86d68-0fd5-4c6e-8783-ed732a3291e8	3	-17923	NA	0	2554	NA	tcga-cj-4869-d7279	8941a2e3-132e-40a4-85f2-416e15dd6e44	8	1963	881	sutent	2	NA	NA	NA	recurrence	NA	po	no	targeted molecular therapy	NA	2011	NA	NA	NA	NA	NA	NA	NA	NA	NA	NA	NA	NA	NA	NA
TCGA-CJ-4870	V399	65.70.0	nationwide children's hospital	21	kirc	f11d0303-da2f-49f1-bde7-f5ccddee7caf	1	FALSE	tcga	2016	58	78048432-2de1-498c-9cf1-9c5bd43daa39	21	-21340	NA	0	1498	NA	NA	NA	NA	NA	NA	NA	NA	NA	NA	NA	NA	NA	NA	NA	NA	NA	NA	NA	NA	NA	NA	NA	NA	NA	NA	NA	NA	NA	NA	NA	NA
TCGA-CJ-4871	V400	65.70.0	nationwide children's hospital	21	kirc	0502b7b6-d24b-442a-80a8-fcff66b3868c	1	FALSE	tcga	2016	63	dbe16232-525e-4101-9a39-9d4323b10ee9	21	-23195	NA	0	2423	2423	NA	NA	NA	NA	NA	NA	NA	NA	NA	NA	NA	NA	NA	NA	NA	NA	NA	NA	NA	NA	NA	NA	NA	NA	NA	NA	NA	NA	NA	NA	NA
TCGA-CJ-4872	V401	65.70.0	nationwide children's hospital	21	kirc	f19d11f2-1477-4cb9-a304-ff796db072ac	1	FALSE	tcga	2016	51	820ddb1a-fb51-42e9-8d33-3ebe28d5af93	21	-18862	NA	0	1435	NA	NA	NA	NA	NA	NA	NA	NA	NA	NA	NA	NA	NA	NA	NA	NA	NA	NA	NA	NA	NA	NA	NA	NA	NA	NA	NA	NA	NA	NA	NA	NA
TCGA-CJ-4873	V402	65.70.0	nationwide children's hospital	21	kirc	1f1ef98f-58f1-4117-bbba-2c1144cc59b9	1	FALSE	tcga	2016	85	53dede5a-4423-4da5-bc1e-e5e98b011e36	21	-31096	NA	0	2259	NA	NA	NA	NA	NA	NA	NA	NA	NA	NA	NA	NA	NA	NA	NA	NA	NA	NA	NA	NA	NA	NA	NA	NA	NA	NA	NA	NA	NA	NA	NA	NA
TCGA-CJ-4874	V403	65.70.0	nationwide children's hospital	21	kirc	e9aff83f-272f-4429-a6b7-c93cf8f82b27	1	FALSE	tcga	2016	73	804a6159-e381-44ea-8680-43c69d013cef	21	-26761	NA	0	2283	NA	NA	NA	NA	NA	NA	NA	NA	NA	NA	NA	NA	NA	NA	NA	NA	NA	NA	NA	NA	NA	NA	NA	NA	NA	NA	NA	NA	NA	NA	NA	NA
TCGA-CJ-4875	V404	65.70.0	nationwide children's hospital	21	kirc	d8bf8fd2-81bb-4913-9008-d951c5b8b79f	1	FALSE	tcga	2016	67	818022ea-123e-438d-9671-542f479028f2	21	-24510	NA	0	2353	NA	NA	NA	NA	NA	NA	NA	NA	NA	NA	NA	NA	NA	NA	NA	NA	NA	NA	NA	NA	NA	NA	NA	NA	NA	NA	NA	NA	NA	NA	NA	NA
TCGA-CJ-4876	V405	65.70.0	nationwide children's hospital	21	kirc	bc8f082c-7564-4ad1-9d85-2103b7d2dce0	1	FALSE	tcga	2016	57	e002c248-0db9-4f94-8590-88dfd6c0c642	21	-20993	NA	0	1955	NA	NA	NA	NA	NA	NA	NA	NA	NA	NA	NA	NA	NA	NA	NA	NA	NA	NA	NA	NA	NA	NA	NA	NA	NA	NA	NA	NA	NA	NA	NA	NA
TCGA-CJ-4878	V406	65.70.0	nationwide children's hospital	21	kirc	77b13a12-005b-40db-90cf-8bb029fe110e	1	FALSE	tcga	2016	71	7ca06dbe-f073-4aee-86ff-a545fad5ea93	21	-26224	NA	0	2186	NA	NA	NA	NA	NA	NA	NA	NA	NA	NA	NA	NA	NA	NA	NA	NA	NA	NA	NA	NA	NA	NA	NA	NA	NA	NA	NA	NA	NA	NA	NA	NA
TCGA-CJ-4881	V407	65.70.0	nationwide children's hospital	21	kirc	4154dbcc-7211-4d81-8ae8-3377b1755777	1	FALSE	tcga	2016	41	24c1cf70-bd67-431e-a623-d20f8d3f52b2	21	-15197	NA	0	2014	NA	NA	NA	NA	NA	NA	NA	NA	NA	NA	NA	NA	NA	NA	NA	NA	NA	NA	NA	NA	NA	NA	NA	NA	NA	NA	NA	NA	NA	NA	NA	NA
TCGA-CJ-4882	V408	70.70.0	nationwide children's hospital	21	kirc	43f9abe0-c024-46ab-93ff-ad72731c9552	1	FALSE	tcga	2016	57	3ea341e3-868a-44f5-937f-e6a93b031544	3	-21074	NA	0	1883	NA	NA	NA	NA	NA	NA	NA	NA	NA	NA	NA	NA	NA	NA	NA	NA	NA	NA	NA	NA	NA	NA	NA	NA	NA	NA	NA	NA	NA	NA	NA	NA
TCGA-CJ-4884	V409	65.70.0	nationwide children's hospital	21	kirc	44f56f8d-9ef9-4e7f-b098-7a37dff7adb9	1	FALSE	tcga	2016	72	4fd166d4-0b77-4815-ae6a-2165522f8251	21	-26475	NA	0	994	NA	NA	NA	NA	NA	NA	NA	NA	NA	NA	NA	NA	NA	NA	NA	NA	NA	NA	NA	NA	NA	NA	NA	NA	NA	NA	NA	NA	NA	NA	NA	NA
TCGA-CJ-4885	V410	65.70.0	nationwide children's hospital	21	kirc	28abe054-0018-4eaa-a090-4fabc174dcf7	1	FALSE	tcga	2016	64	5338d435-68fb-4f0d-a3e6-c843f703f75f	21	-23437	NA	0	2125	NA	NA	NA	NA	NA	NA	NA	NA	NA	NA	NA	NA	NA	NA	NA	NA	NA	NA	NA	NA	NA	NA	NA	NA	NA	NA	NA	NA	NA	NA	NA	NA
TCGA-CJ-4886	V411	65.70.0	nationwide children's hospital	21	kirc	f2da3068-8528-4cdd-896a-150d54425311	1	FALSE	tcga	2016	42	c0f7147e-d28b-4358-9219-bb31f3012cff	24	-15698	NA	0	1952	NA	NA	NA	NA	NA	NA	NA	NA	NA	NA	NA	NA	NA	NA	NA	NA	NA	NA	NA	NA	NA	NA	NA	NA	NA	NA	NA	NA	NA	NA	NA	NA
TCGA-CJ-4887	V412	65.70.0	nationwide children's hospital	21	kirc	41ebe621-4910-45f6-a231-9518a74c49b6	1	FALSE	tcga	2016	48	c4bbbcd2-aa18-4b1f-99d4-93279e31d7e7	24	-17611	932	0	NA	NA	NA	NA	NA	NA	NA	NA	NA	NA	NA	NA	NA	NA	NA	NA	NA	NA	NA	NA	NA	NA	NA	NA	NA	NA	NA	NA	NA	NA	NA	NA	NA
TCGA-CJ-4888	V413	65.70.0	nationwide children's hospital	21	kirc	2845e855-5e1b-450f-ace0-3a7d669f95ce	1	FALSE	tcga	2016	59	f2fca062-ca87-4089-916d-49b9ff146797	24	-21701	1567	0	NA	NA	NA	NA	NA	NA	NA	NA	NA	NA	NA	NA	NA	NA	NA	NA	NA	NA	NA	NA	NA	NA	NA	NA	NA	NA	NA	NA	NA	NA	NA	NA	NA
TCGA-CJ-4889	V414	65.70.0	nationwide children's hospital	21	kirc	b7efe52e-c836-4ee5-8f74-a8f52058c4e4	1	FALSE	tcga	2016	63	f964511a-09ed-4a56-a477-0ab1cf067275	24	-23051	NA	0	1946	NA	NA	NA	NA	NA	NA	NA	NA	NA	NA	NA	NA	NA	NA	NA	NA	NA	NA	NA	NA	NA	NA	NA	NA	NA	NA	NA	NA	NA	NA	NA	NA
TCGA-CJ-4890	V415	65.70.0	nationwide children's hospital	21	kirc	83b24606-4c43-4744-91d5-6ea6d4bd2d93	1	FALSE	tcga	2016	72	46d34d0c-b8a2-4ebd-b9a0-5485904ecafa	24	-26604	NA	0	2085	NA	tcga-cj-4890-d9959	e38d0bef-e746-47e6-a0bc-762fdc1919be	4	1636	1483	nexavar	4	NA	NA	NA	progression	NA	po	no	targeted molecular therapy	NA	2011	tcga-cj-4890-d9961	e1b40910-8c57-4eda-86a4-5f9508be8fba	4	1698	1636	afinitor	4	NA	NA	NA	progression	NA	po	no
TCGA-CJ-4891	V416	65.70.0	nationwide children's hospital	21	kirc	fc2b8dc4-8122-4ce7-80d7-c1ac789cf611	1	FALSE	tcga	2016	57	d232f22d-a3e7-41c8-97e1-205de2b488aa	24	-21059	819	0	NA	NA	NA	NA	NA	NA	NA	NA	NA	NA	NA	NA	NA	NA	NA	NA	NA	NA	NA	NA	NA	NA	NA	NA	NA	NA	NA	NA	NA	NA	NA	NA	NA
TCGA-CJ-4892	V417	65.70.0	nationwide children's hospital	21	kirc	0d6142f9-06e3-492d-8ed5-cc1ba71080f1	1	FALSE	tcga	2016	65	83444c79-6aa5-4081-9143-2055a360e211	24	-23764	NA	0	1521	NA	NA	NA	NA	NA	NA	NA	NA	NA	NA	NA	NA	NA	NA	NA	NA	NA	NA	NA	NA	NA	NA	NA	NA	NA	NA	NA	NA	NA	NA	NA	NA
TCGA-CJ-4893	V418	65.70.0	nationwide children's hospital	21	kirc	6c45a479-580e-4ba3-b7af-0899c6ea1af0	1	FALSE	tcga	2016	76	d65f7f50-2cb0-45e7-866a-ba5c498aef52	24	-27885	NA	0	750	NA	NA	NA	NA	NA	NA	NA	NA	NA	NA	NA	NA	NA	NA	NA	NA	NA	NA	NA	NA	NA	NA	NA	NA	NA	NA	NA	NA	NA	NA	NA	NA
TCGA-CJ-4894	V419	65.70.0	nationwide children's hospital	21	kirc	e5c657d0-9f90-4a82-b427-138d62c72051	1	FALSE	tcga	2016	58	d1e4f4c0-08cc-4012-9372-9ab987d80dab	24	-21524	841	0	841	822	NA	NA	NA	NA	NA	NA	NA	NA	NA	NA	NA	NA	NA	NA	NA	NA	NA	NA	NA	NA	NA	NA	NA	NA	NA	NA	NA	NA	NA	NA	NA
TCGA-CJ-4895	V420	65.70.0	nationwide children's hospital	21	kirc	0caf3428-c8ad-4d63-b603-99b29323f4ff	1	FALSE	tcga	2016	62	b7994839-77a5-4725-aa58-a9e8c79dbfc2	24	-22892	1200	0	NA	NA	tcga-cj-4895-d9290	b59b9c89-24a8-40fc-b23f-e050c4132812	17	740	255	xeloda	3	NA	NA	NA	progression	NA	po	no	chemotherapy	NA	2011	tcga-cj-4895-d9286	075290aa-7d9e-4f3b-97ee-e3d43f71dc67	17	559	45	avastin	3	NA	NA	NA	progression	NA	iv	no
TCGA-CJ-4897	V421	70.70.0	nationwide children's hospital	21	kirc	97d1b499-8785-44ba-8a33-be975905f28b	1	FALSE	tcga	2016	79	c1b46fd8-1221-4641-a323-84bfb444a45f	3	-29124	NA	0	1808	NA	NA	NA	NA	NA	NA	NA	NA	NA	NA	NA	NA	NA	NA	NA	NA	NA	NA	NA	NA	NA	NA	NA	NA	NA	NA	NA	NA	NA	NA	NA	NA
TCGA-CJ-4899	V422	69.66.0	nationwide children's hospital	21	kirc	5e92641a-64af-477a-b7e8-af752b7237b5	1	FALSE	tcga	2016	42	900b5f21-e8fb-4a3f-b8e3-ef098716e508	24	-15637	NA	0	1528	NA	NA	NA	NA	NA	NA	NA	NA	NA	NA	NA	NA	NA	NA	NA	NA	NA	NA	NA	NA	NA	NA	NA	NA	NA	NA	NA	NA	NA	NA	NA	NA
TCGA-CJ-4900	V423	69.66.0	nationwide children's hospital	21	kirc	9dc1b6c1-3e64-46f3-a39f-91ea23b950e3	1	FALSE	tcga	2016	69	33cd8b05-2b9b-40dd-97a2-40d02e27ee90	24	-25508	1714	0	NA	NA	tcga-cj-4900-d9257	ed2146fb-1aab-4d45-bad3-c656a4aa11b0	16	0	-92	avastin	3	3	NA	NA	other, specify in notes	NA	iv	no	targeted molecular therapy	NA	2011	NA	NA	NA	NA	NA	NA	NA	NA	NA	NA	NA	NA	NA	NA
TCGA-CJ-4901	V424	70.70.0	nationwide children's hospital	21	kirc	f2ec5b8b-6c68-4015-a338-eecf9987029a	1	FALSE	tcga	2016	47	e45166cb-5150-4961-9e13-6891f02c1606	3	-17396	NA	0	1450	NA	NA	NA	NA	NA	NA	NA	NA	NA	NA	NA	NA	NA	NA	NA	NA	NA	NA	NA	NA	NA	NA	NA	NA	NA	NA	NA	NA	NA	NA	NA	NA
TCGA-CJ-4902	V425	70.70.0	nationwide children's hospital	21	kirc	b564fc6f-d01a-4677-87b5-b3d2c70b66a8	1	FALSE	tcga	2016	61	9fe336a8-08a7-4fe7-bf45-afd6a8eb9c75	3	-22424	NA	0	1520	NA	NA	NA	NA	NA	NA	NA	NA	NA	NA	NA	NA	NA	NA	NA	NA	NA	NA	NA	NA	NA	NA	NA	NA	NA	NA	NA	NA	NA	NA	NA	NA
TCGA-CJ-4903	V426	70.70.0	nationwide children's hospital	21	kirc	cb937247-bb9b-45e4-a68d-5644713af917	1	FALSE	tcga	2016	50	692f9978-ada8-43aa-81a1-108464c81609	3	-18510	NA	0	1560	1559	NA	NA	NA	NA	NA	NA	NA	NA	NA	NA	NA	NA	NA	NA	NA	NA	NA	NA	NA	NA	NA	NA	NA	NA	NA	NA	NA	NA	NA	NA	NA
TCGA-CJ-4904	V427	70.70.0	nationwide children's hospital	21	kirc	90f2c7ae-9b0b-48dd-916b-e224832fce94	1	FALSE	tcga	2016	60	ec3b2a30-fcf6-45ef-bd9d-e6089a237c0f	3	-22036	NA	0	1792	NA	NA	NA	NA	NA	NA	NA	NA	NA	NA	NA	NA	NA	NA	NA	NA	NA	NA	NA	NA	NA	NA	NA	NA	NA	NA	NA	NA	NA	NA	NA	NA
TCGA-CJ-4905	V428	70.70.0	nationwide children's hospital	21	kirc	22434788-3f02-4d87-b443-19588760992f	1	FALSE	tcga	2016	62	830b8de5-fd22-49d6-ad1d-c7cf619bf0ac	3	-22864	NA	0	1496	1496	NA	NA	NA	NA	NA	NA	NA	NA	NA	NA	NA	NA	NA	NA	NA	NA	NA	NA	NA	NA	NA	NA	NA	NA	NA	NA	NA	NA	NA	NA	NA
TCGA-CJ-4907	V429	70.70.0	nationwide children's hospital	21	kirc	84a5e35f-9545-477a-b6a5-5d665fbac124	1	FALSE	tcga	2016	58	3972ae59-114d-4e5d-89fa-f7675da417ab	3	-21208	NA	0	1499	NA	NA	NA	NA	NA	NA	NA	NA	NA	NA	NA	NA	NA	NA	NA	NA	NA	NA	NA	NA	NA	NA	NA	NA	NA	NA	NA	NA	NA	NA	NA	NA
TCGA-CJ-4908	V430	70.70.0	nationwide children's hospital	21	kirc	9f132edc-cf3f-483e-bf59-bbacc2d42af1	1	FALSE	tcga	2016	38	07f596f7-8227-47d3-8e95-2e0b86f44f2b	3	-14226	NA	0	1531	NA	NA	NA	NA	NA	NA	NA	NA	NA	NA	NA	NA	NA	NA	NA	NA	NA	NA	NA	NA	NA	NA	NA	NA	NA	NA	NA	NA	NA	NA	NA	NA
TCGA-CJ-4912	V431	70.70.0	nationwide children's hospital	21	kirc	03b2e561-9dba-4b8a-9309-e053256b1a00	1	FALSE	tcga	2016	61	a8db1341-a7fc-4306-91ad-5caaca5c8a6e	3	-22623	NA	0	1657	NA	NA	NA	NA	NA	NA	NA	NA	NA	NA	NA	NA	NA	NA	NA	NA	NA	NA	NA	NA	NA	NA	NA	NA	NA	NA	NA	NA	NA	NA	NA	NA
TCGA-CJ-4913	V432	70.70.0	nationwide children's hospital	21	kirc	c9e4d2f4-9609-4328-8e63-429a62f468a9	1	FALSE	tcga	2016	45	f48fc7d5-ca35-4fdf-8150-0ce34f0f6b3e	8	-16757	1173	0	NA	NA	NA	NA	NA	NA	NA	NA	NA	NA	NA	NA	NA	NA	NA	NA	NA	NA	NA	NA	NA	NA	NA	NA	NA	NA	NA	NA	NA	NA	NA	NA	NA
TCGA-CJ-4916	V433	70.70.0	nationwide children's hospital	21	kirc	e5200c38-0177-4d99-960c-0a690ae36a18	1	FALSE	tcga	2016	69	4519a839-11ea-4628-b5a7-071833ad16de	8	-25470	NA	0	1373	NA	NA	NA	NA	NA	NA	NA	NA	NA	NA	NA	NA	NA	NA	NA	NA	NA	NA	NA	NA	NA	NA	NA	NA	NA	NA	NA	NA	NA	NA	NA	NA
TCGA-CJ-4918	V434	70.70.0	nationwide children's hospital	21	kirc	23e316ea-8323-42ca-916e-4e436e409c50	1	FALSE	tcga	2016	64	267ff78b-bceb-466e-8582-c560fe227ff0	8	-23379	93	0	NA	NA	NA	NA	NA	NA	NA	NA	NA	NA	NA	NA	NA	NA	NA	NA	NA	NA	NA	NA	NA	NA	NA	NA	NA	NA	NA	NA	NA	NA	NA	NA	NA
TCGA-CJ-4920	V435	70.70.0	nationwide children's hospital	21	kirc	a34477d8-b1dc-484e-8ff8-82ee152a4bab	1	FALSE	tcga	2016	64	73c712fe-54d6-4743-90bb-03313eb9fa77	8	-23656	139	0	NA	NA	NA	NA	NA	NA	NA	NA	NA	NA	NA	NA	NA	NA	NA	NA	NA	NA	NA	NA	NA	NA	NA	NA	NA	NA	NA	NA	NA	NA	NA	NA	NA
TCGA-CJ-4923	V436	70.70.0	nationwide children's hospital	21	kirc	aa8e5846-03b9-48d4-9415-d572c4b00c46	1	FALSE	tcga	2016	63	25131445-d3cf-46af-b3c5-ca1d1e3561bb	8	-23353	572	0	NA	NA	NA	NA	NA	NA	NA	NA	NA	NA	NA	NA	NA	NA	NA	NA	NA	NA	NA	NA	NA	NA	NA	NA	NA	NA	NA	NA	NA	NA	NA	NA	NA
TCGA-CJ-5671	V437	90.66.0	nationwide children's hospital	21	kirc	d2d22f6c-ff7a-4acb-a6ca-1898f283ef2d	1	FALSE	tcga	2016	51	960d1eaf-0b96-488b-b62c-829c024fd4b8	22	-18954	NA	0	1943	NA	NA	NA	NA	NA	NA	NA	NA	NA	NA	NA	NA	NA	NA	NA	NA	NA	NA	NA	NA	NA	NA	NA	NA	NA	NA	NA	NA	NA	NA	NA	NA
TCGA-CJ-5672	V438	90.66.0	nationwide children's hospital	21	kirc	0477aed3-dfdc-4c04-8b1f-56aac531db08	1	FALSE	tcga	2016	84	eee108d6-bb11-4369-b776-0f524afef6f3	22	-30900	2190	0	NA	NA	NA	NA	NA	NA	NA	NA	NA	NA	NA	NA	NA	NA	NA	NA	NA	NA	NA	NA	NA	NA	NA	NA	NA	NA	NA	NA	NA	NA	NA	NA	NA
TCGA-CJ-5675	V439	90.66.0	nationwide children's hospital	21	kirc	1f249c73-2658-45ec-bbe3-47a740393a5f	1	FALSE	tcga	2016	70	ceb7cd9a-9cb1-42f2-a4ab-0b4381e2b85b	22	-25617	NA	0	2430	NA	NA	NA	NA	NA	NA	NA	NA	NA	NA	NA	NA	NA	NA	NA	NA	NA	NA	NA	NA	NA	NA	NA	NA	NA	NA	NA	NA	NA	NA	NA	NA
TCGA-CJ-5676	V440	90.66.0	nationwide children's hospital	21	kirc	7e1645d4-7c28-4855-8a2b-ecad8278eb33	1	FALSE	tcga	2016	47	310c31bf-91ce-40b4-99e4-a10242296de9	22	-17170	NA	0	2575	NA	tcga-cj-5676-d10768	42bca1a1-845d-44ba-85e9-b6cb7e3fffad	26	209	69	oncophage vaccine	4	13	NA	NA	adjuvant	1	sc	no	other, specify in notes	NA	2011	NA	NA	NA	NA	NA	NA	NA	NA	NA	NA	NA	NA	NA	NA
TCGA-CJ-5677	V441	90.66.0	nationwide children's hospital	21	kirc	b262f627-6770-419d-82ac-0c10d88939a8	1	FALSE	tcga	2016	54	d2664fde-ce3b-45e6-9a23-4a07980f7bac	22	-19849	782	0	NA	NA	tcga-cj-5677-d10784	fba74882-fb5f-43f2-8edd-945f9ed59003	26	70	42	interferon-alpha	4	2	2	NA	progression	2	sc	no	immunotherapy	NA	2011	tcga-cj-5677-d10783	96ff23fe-4534-42bf-af6f-e7d81301737f	26	70	42	xeloda	4	2	1	g/m2	progression	1	po	no
TCGA-CJ-5678	V442	90.66.0	nationwide children's hospital	21	kirc	6065d93e-6324-49e0-b4ca-ae0778534fa0	1	FALSE	tcga	2016	62	822cf6c1-dd65-4814-94b1-0c335208ad9b	22	-22944	574	0	NA	NA	NA	NA	NA	NA	NA	NA	NA	NA	NA	NA	NA	NA	NA	NA	NA	NA	NA	NA	NA	NA	NA	NA	NA	NA	NA	NA	NA	NA	NA	NA	NA
TCGA-CJ-5679	V443	90.66.0	nationwide children's hospital	21	kirc	e5bb46bf-d340-45cb-94f7-1fcc1ce239cd	1	FALSE	tcga	2016	73	3fa6c93e-e7fe-402c-9526-c81411aa0920	22	-26858	679	0	NA	NA	tcga-cj-5679-d10855	ffd8b92a-6b6b-4cca-bf82-9e943e3237d9	28	547	344	avastin	4	16	10	mg/kg	progression	4	iv	no	targeted molecular therapy	NA	2011	tcga-cj-5679-d10852	af2a8ba4-39b6-4e03-ac73-85be416132d1	28	344	274	gemcitabine	4	3	1000	mg/m2	progression	2	iv	no
TCGA-CJ-5680	V444	90.66.0	nationwide children's hospital	21	kirc	1c1b9d4f-f992-4db3-a36c-d5cd2fd40814	1	FALSE	tcga	2016	65	5db69ebe-38db-4ef3-b825-674b4a6ddaee	22	-23778	768	0	NA	NA	tcga-cj-5680-d10857	852a6313-ee15-421c-9683-e3b07d970f1d	28	186	53	oncophage vaccine	4	12	0.2	ml	adjuvant	1	sc	no	immunotherapy	NA	2011	tcga-cj-5680-d10874	604063dd-ab5f-4ad4-aa71-072f8af66077	28	616	275	avastin	4	24	10	mg/kg	progression	3	iv	no
TCGA-CJ-5681	V445	90.66.0	nationwide children's hospital	21	kirc	f61ce2c6-1531-4e73-831b-3045adb5e27b	1	FALSE	tcga	2016	44	2939c03a-6f3f-4f7b-b246-34361baadeb9	22	-16121	552	0	NA	NA	tcga-cj-5681-d10877	d870b922-3cc1-4273-8cb7-aef6b75eaa13	28	318	235	avastin	4	4	650	mg/kg	progression	3	iv	no	targeted molecular therapy	NA	2011	tcga-cj-5681-d10876	fd23322f-f22f-47b9-b46b-55f1031aa4a9	28	235	165	gemcitabine	4	3	10	mg/kg	progression	2	iv	no
TCGA-CJ-5682	V446	90.66.0	nationwide children's hospital	21	kirc	1ca839e3-ecea-4f89-af45-dedb39e7f8f3	1	FALSE	tcga	2016	60	4c325ee1-9b8e-45d4-a0a7-e47ec1eac402	22	-22244	NA	0	1883	NA	NA	NA	NA	NA	NA	NA	NA	NA	NA	NA	NA	NA	NA	NA	NA	NA	NA	NA	NA	NA	NA	NA	NA	NA	NA	NA	NA	NA	NA	NA	NA
TCGA-CJ-5683	V447	90.66.0	nationwide children's hospital	21	kirc	a353413d-11b1-4753-b434-045792f09505	1	FALSE	tcga	2016	78	740e8238-8633-422a-a94a-83bbd37c6d77	22	-28745	NA	0	1889	1889	NA	NA	NA	NA	NA	NA	NA	NA	NA	NA	NA	NA	NA	NA	NA	NA	NA	NA	NA	NA	NA	NA	NA	NA	NA	NA	NA	NA	NA	NA	NA
TCGA-CJ-5684	V448	90.66.0	nationwide children's hospital	21	kirc	4766525a-d502-4d5c-9954-617105a4a535	1	FALSE	tcga	2016	61	9f4cd3b9-50ef-4f85-84b8-acb0b77887d1	22	-22561	NA	0	2231	NA	NA	NA	NA	NA	NA	NA	NA	NA	NA	NA	NA	NA	NA	NA	NA	NA	NA	NA	NA	NA	NA	NA	NA	NA	NA	NA	NA	NA	NA	NA	NA
TCGA-CJ-5686	V449	105.69.0	nationwide children's hospital	21	kirc	d094371a-e5bf-40c8-9f31-2c21531c880b	1	FALSE	tcga	2016	59	0631dc8c-5950-4419-adf2-ec3b1e259fc8	15	-21836	NA	0	2038	NA	NA	NA	NA	NA	NA	NA	NA	NA	NA	NA	NA	NA	NA	NA	NA	NA	NA	NA	NA	NA	NA	NA	NA	NA	NA	NA	NA	NA	NA	NA	NA
TCGA-CJ-5689	V450	90.66.0	nationwide children's hospital	21	kirc	32b75d19-3899-4358-81c6-8d5001253368	1	FALSE	tcga	2016	90	e865d40a-9989-436c-8426-88cc84c863e8	14	-32872	1620	0	NA	NA	NA	NA	NA	NA	NA	NA	NA	NA	NA	NA	NA	NA	NA	NA	NA	NA	NA	NA	NA	NA	NA	NA	NA	NA	NA	NA	NA	NA	NA	NA	NA
TCGA-CJ-6027	V451	105.69.0	nationwide children's hospital	21	kirc	a7ccfee3-ce53-4acb-b8a7-ce5f2ba68d95	1	FALSE	tcga	2016	77	4467ae73-499a-4af0-8431-e059d6ed21a5	21	-28359	NA	0	1855	NA	NA	NA	NA	NA	NA	NA	NA	NA	NA	NA	NA	NA	NA	NA	NA	NA	NA	NA	NA	NA	NA	NA	NA	NA	NA	NA	NA	NA	NA	NA	NA
TCGA-CJ-6028	V452	105.69.0	nationwide children's hospital	21	kirc	b6f73b08-86a2-4227-b636-a839fe3ac40e	1	FALSE	tcga	2016	58	2890b330-8ba5-4031-bed5-13e9d1d75af9	20	-21380	1625	0	NA	NA	tcga-cj-6028-d14102	d0ce80e2-94c1-40bd-90aa-386450af25c2	21	392	336	interferon	7	NA	NA	NA	progression	NA	sc	no	immunotherapy	NA	2011	tcga-cj-6028-d14114	9f0055bf-dd02-48b4-a681-cfa9fd95322c	21	1033	903	sunitinib	7	NA	NA	NA	progression	NA	po	no
TCGA-CJ-6030	V453	105.69.0	nationwide children's hospital	21	kirc	3ae15d57-8a85-42b1-9e95-d28afe622c83	1	FALSE	tcga	2016	65	6ab00314-5228-43ba-9880-9d5177b64c61	21	-24096	2299	0	NA	NA	NA	NA	NA	NA	NA	NA	NA	NA	NA	NA	NA	NA	NA	NA	NA	NA	NA	NA	NA	NA	NA	NA	NA	NA	NA	NA	NA	NA	NA	NA	NA
TCGA-CJ-6031	V454	105.69.0	nationwide children's hospital	21	kirc	a2867f16-d14e-4183-ae6f-e36c50af91bf	1	FALSE	tcga	2016	54	f2b93fbd-5848-46e2-978e-ba84e810e0dc	10	-19905	NA	0	1906	NA	NA	NA	NA	NA	NA	NA	NA	NA	NA	NA	NA	NA	NA	NA	NA	NA	NA	NA	NA	NA	NA	NA	NA	NA	NA	NA	NA	NA	NA	NA	NA
TCGA-CJ-6032	V455	105.69.0	nationwide children's hospital	21	kirc	e9c9dcc5-9feb-4309-918d-d474d9fd092a	1	FALSE	tcga	2016	63	beef6a78-a57c-46f1-8f4e-6899f0ba2c6d	10	-23310	NA	0	2548	NA	NA	NA	NA	NA	NA	NA	NA	NA	NA	NA	NA	NA	NA	NA	NA	NA	NA	NA	NA	NA	NA	NA	NA	NA	NA	NA	NA	NA	NA	NA	NA
TCGA-CJ-6033	V456	105.69.0	nationwide children's hospital	21	kirc	38670513-04b5-45d3-b021-b9f7059d7523	1	FALSE	tcga	2016	54	4edff57f-4b0e-4770-beac-590da7d7232c	10	-19919	224	0	NA	NA	tcga-cj-6033-d16330	1a8e76f1-de11-4c9b-96d3-71a05c0e2f39	16	172	144	interferon	9	NA	500000	NA	progression	NA	sc	no	immunotherapy	NA	2011	tcga-cj-6033-d16326	361f2192-be38-459e-919f-e7fcd6f19a6b	16	74	32	gemcitabine	9	2	600	mg/m2/day	other, specify in notes	NA	iv	no
TCGA-CW-5580	V457	105.69.0	nationwide children's hospital	21	kirc	03a8c772-0a78-4b42-8d0e-9ccdbbaf1400	1	FALSE	tcga	2016	73	88fc4bc4-32cf-4d92-8c29-20d920b8f719	1	-26696	1964	0	NA	NA	NA	NA	NA	NA	NA	NA	NA	NA	NA	NA	NA	NA	NA	NA	NA	NA	NA	NA	NA	NA	NA	NA	NA	NA	NA	NA	NA	NA	NA	NA	NA
TCGA-CW-5581	V458	90.66.0	nationwide children's hospital	21	kirc	8a14d6fb-a12f-485e-97d6-8de3105f48b1	1	FALSE	tcga	2016	44	2d0f6d4f-acb9-4b45-a69d-c9a3f68c3732	26	-16195	NA	0	2799	2799	NA	NA	NA	NA	NA	NA	NA	NA	NA	NA	NA	NA	NA	NA	NA	NA	NA	NA	NA	NA	NA	NA	NA	NA	NA	NA	NA	NA	NA	NA	NA
TCGA-CW-5583	V459	90.66.0	nationwide children's hospital	21	kirc	02512740-0f01-4858-b7d6-37d28ff0a3c0	1	FALSE	tcga	2016	51	7080bc0a-709e-4871-9539-4616f194e310	26	-18666	NA	0	2489	NA	NA	NA	NA	NA	NA	NA	NA	NA	NA	NA	NA	NA	NA	NA	NA	NA	NA	NA	NA	NA	NA	NA	NA	NA	NA	NA	NA	NA	NA	NA	NA
TCGA-CW-5584	V460	90.66.0	nationwide children's hospital	21	kirc	34eaf13a-eef3-4c5a-b500-71081413ad27	1	FALSE	tcga	2016	74	09c4ea05-928d-49b7-b7fb-30cff3481b14	1	-27352	164	0	NA	NA	NA	NA	NA	NA	NA	NA	NA	NA	NA	NA	NA	NA	NA	NA	NA	NA	NA	NA	NA	NA	NA	NA	NA	NA	NA	NA	NA	NA	NA	NA	NA
TCGA-CW-5585	V461	90.66.0	nationwide children's hospital	21	kirc	88a31c46-4fcc-429d-8bf0-61edf927c30d	1	FALSE	tcga	2016	51	0487fc41-386c-4d76-9084-daf959bf5e98	1	-18898	NA	0	2609	2609	NA	NA	NA	NA	NA	NA	NA	NA	NA	NA	NA	NA	NA	NA	NA	NA	NA	NA	NA	NA	NA	NA	NA	NA	NA	NA	NA	NA	NA	NA	NA
TCGA-CW-5587	V462	90.66.0	nationwide children's hospital	21	kirc	4f8cacef-a1f2-4deb-a82b-d7cd291e1b13	1	FALSE	tcga	2016	62	73fc6ae6-7c5e-44de-a9a0-17292cbb01cc	1	-22693	NA	0	2226	2226	NA	NA	NA	NA	NA	NA	NA	NA	NA	NA	NA	NA	NA	NA	NA	NA	NA	NA	NA	NA	NA	NA	NA	NA	NA	NA	NA	NA	NA	NA	NA
TCGA-CW-5588	V463	90.66.0	nationwide children's hospital	21	kirc	daa46492-8b8a-4748-88bf-c4c46171d6bc	1	FALSE	tcga	2016	78	7b4e529f-5ed9-4a81-94e6-7a62d604d46d	1	-28714	NA	0	2017	NA	NA	NA	NA	NA	NA	NA	NA	NA	NA	NA	NA	NA	NA	NA	NA	NA	NA	NA	NA	NA	NA	NA	NA	NA	NA	NA	NA	NA	NA	NA	NA
TCGA-CW-5589	V464	90.66.0	nationwide children's hospital	21	kirc	6d8fbf31-dd79-4707-99aa-0db3e0dd3a57	1	FALSE	tcga	2016	52	58ef1a13-a549-4043-b66c-5327bfcbd2e6	1	-19312	NA	0	2378	NA	NA	NA	NA	NA	NA	NA	NA	NA	NA	NA	NA	NA	NA	NA	NA	NA	NA	NA	NA	NA	NA	NA	NA	NA	NA	NA	NA	NA	NA	NA	NA
TCGA-CW-5590	V465	90.66.0	nationwide children's hospital	21	kirc	def7cb08-69b3-4f72-8dfb-2fc597b2ebe4	1	FALSE	tcga	2016	51	9fd9104b-a26d-44c7-bb45-f1edd76d0aa0	1	-18905	1075	0	NA	NA	NA	NA	NA	NA	NA	NA	NA	NA	NA	NA	NA	NA	NA	NA	NA	NA	NA	NA	NA	NA	NA	NA	NA	NA	NA	NA	NA	NA	NA	NA	NA
TCGA-CW-5591	V466	90.66.0	nationwide children's hospital	21	kirc	3d409dc0-d92f-4fbf-8cae-620b23a61365	1	FALSE	tcga	2016	56	f1ae0181-74f8-47fd-83be-83a7d01101cc	1	-20712	NA	0	2271	NA	NA	NA	NA	NA	NA	NA	NA	NA	NA	NA	NA	NA	NA	NA	NA	NA	NA	NA	NA	NA	NA	NA	NA	NA	NA	NA	NA	NA	NA	NA	NA
TCGA-CW-6087	V467	105.69.0	nationwide children's hospital	21	kirc	fef245c9-67f1-4927-8626-29d0c327d4b0	1	FALSE	tcga	2016	61	bbdaa931-e922-49be-bfbf-fa0c2ae27d7a	25	-22438	41	0	NA	NA	NA	NA	NA	NA	NA	NA	NA	NA	NA	NA	NA	NA	NA	NA	NA	NA	NA	NA	NA	NA	NA	NA	NA	NA	NA	NA	NA	NA	NA	NA	NA
TCGA-CW-6088	V468	105.69.0	nationwide children's hospital	21	kirc	0e6cb2b8-d4f4-4574-aa77-51d1a84f88cb	1	FALSE	tcga	2016	60	4100b960-7963-4a1e-ba24-0a6526387e06	25	-22020	NA	0	2311	NA	NA	NA	NA	NA	NA	NA	NA	NA	NA	NA	NA	NA	NA	NA	NA	NA	NA	NA	NA	NA	NA	NA	NA	NA	NA	NA	NA	NA	NA	NA	NA
TCGA-CW-6090	V469	105.69.0	nationwide children's hospital	21	kirc	f2b95bc9-18b4-4c55-b918-57c87cea4fad	1	FALSE	tcga	2016	68	4dd51edf-05d1-445a-b43c-6fce29eb21d4	25	-24909	NA	0	2308	NA	NA	NA	NA	NA	NA	NA	NA	NA	NA	NA	NA	NA	NA	NA	NA	NA	NA	NA	NA	NA	NA	NA	NA	NA	NA	NA	NA	NA	NA	NA	NA
TCGA-CW-6093	V470	105.69.0	nationwide children's hospital	21	kirc	0f264bef-9f9a-4ccc-97c5-dd02e9b24cdc	1	FALSE	tcga	2016	73	3f93d1cf-a307-4e29-9e6f-239e9ffaa179	25	-26909	NA	0	2431	NA	NA	NA	NA	NA	NA	NA	NA	NA	NA	NA	NA	NA	NA	NA	NA	NA	NA	NA	NA	NA	NA	NA	NA	NA	NA	NA	NA	NA	NA	NA	NA
TCGA-CW-6096	V471	105.69.0	nationwide children's hospital	21	kirc	1f70503c-00a5-4e31-8d52-aa5982602dec	1	FALSE	tcga	2016	44	f6cd140f-e331-41a3-8a6d-b93076458a37	25	-16140	NA	0	2127	NA	NA	NA	NA	NA	NA	NA	NA	NA	NA	NA	NA	NA	NA	NA	NA	NA	NA	NA	NA	NA	NA	NA	NA	NA	NA	NA	NA	NA	NA	NA	NA
TCGA-CW-6097	V472	105.69.0	nationwide children's hospital	21	kirc	cba5034c-32cf-458c-927f-2017ee52d784	1	FALSE	tcga	2016	32	5f53ace3-14ca-412a-af6c-98d8996f8177	25	-11701	571	0	NA	NA	NA	NA	NA	NA	NA	NA	NA	NA	NA	NA	NA	NA	NA	NA	NA	NA	NA	NA	NA	NA	NA	NA	NA	NA	NA	NA	NA	NA	NA	NA	NA
TCGA-CZ-4853	V473	70.70.0	nationwide children's hospital	21	kirc	795d5de6-2c03-4230-8006-d16b3e49a466	1	FALSE	tcga	2016	82	86f68b7d-30f9-4f01-a9ea-5db1fcd00453	3	-30191	NA	0	774	NA	NA	NA	NA	NA	NA	NA	NA	NA	NA	NA	NA	NA	NA	NA	NA	NA	NA	NA	NA	NA	NA	NA	NA	NA	NA	NA	NA	NA	NA	NA	NA
TCGA-CZ-4854	V474	65.70.0	nationwide children's hospital	21	kirc	7aec2f30-e20b-498d-b361-7a26684d45ea	1	FALSE	tcga	2016	68	2efcefca-5e52-4b3d-a48a-9e9c73cc0141	3	-24876	1404	0	NA	NA	NA	NA	NA	NA	NA	NA	NA	NA	NA	NA	NA	NA	NA	NA	NA	NA	NA	NA	NA	NA	NA	NA	NA	NA	NA	NA	NA	NA	NA	NA	NA
TCGA-CZ-4856	V475	70.70.0	nationwide children's hospital	21	kirc	ff210d58-44ac-46d0-a2f3-4e8919769844	1	FALSE	tcga	2016	62	fcecafa8-8b8b-4ae6-81bc-73acf05b211a	3	-22684	NA	0	18	NA	NA	NA	NA	NA	NA	NA	NA	NA	NA	NA	NA	NA	NA	NA	NA	NA	NA	NA	NA	NA	NA	NA	NA	NA	NA	NA	NA	NA	NA	NA	NA
TCGA-CZ-4857	V476	65.70.0	nationwide children's hospital	21	kirc	4bc17379-d897-4450-8df2-d64e574d3c0f	1	FALSE	tcga	2016	56	d5213422-9447-4f62-b486-3303e3f991fa	14	-20718	1432	0	NA	NA	NA	NA	NA	NA	NA	NA	NA	NA	NA	NA	NA	NA	NA	NA	NA	NA	NA	NA	NA	NA	NA	NA	NA	NA	NA	NA	NA	NA	NA	NA	NA
TCGA-CZ-4858	V477	65.70.0	nationwide children's hospital	21	kirc	2cc77d74-48e8-4057-8e7c-6adc1a5555e7	1	FALSE	tcga	2016	39	f06bdea2-4528-4a14-9cea-280af6b4c702	14	-14343	NA	0	1943	NA	NA	NA	NA	NA	NA	NA	NA	NA	NA	NA	NA	NA	NA	NA	NA	NA	NA	NA	NA	NA	NA	NA	NA	NA	NA	NA	NA	NA	NA	NA	NA
TCGA-CZ-4859	V478	70.70.0	nationwide children's hospital	21	kirc	22f846d3-eaf0-4671-b6f3-fc8bea155b37	1	FALSE	tcga	2016	59	dc43cfe0-8880-419f-946c-c0ad586e57ca	14	-21842	NA	0	1787	NA	NA	NA	NA	NA	NA	NA	NA	NA	NA	NA	NA	NA	NA	NA	NA	NA	NA	NA	NA	NA	NA	NA	NA	NA	NA	NA	NA	NA	NA	NA	NA
TCGA-CZ-4860	V479	65.70.0	nationwide children's hospital	21	kirc	8389f2c4-f48f-410e-9798-b668587f8858	1	FALSE	tcga	2016	60	6949efc1-4f71-4141-b129-a54b4bde5d2f	14	-22115	206	0	NA	NA	NA	NA	NA	NA	NA	NA	NA	NA	NA	NA	NA	NA	NA	NA	NA	NA	NA	NA	NA	NA	NA	NA	NA	NA	NA	NA	NA	NA	NA	NA	NA
TCGA-CZ-4861	V480	65.70.0	nationwide children's hospital	21	kirc	600e28bd-9575-4346-9f46-3ac20daf6e0e	1	FALSE	tcga	2016	63	226ce515-c12c-4195-bb5d-d6df2e135ff6	14	-23053	446	0	NA	NA	NA	NA	NA	NA	NA	NA	NA	NA	NA	NA	NA	NA	NA	NA	NA	NA	NA	NA	NA	NA	NA	NA	NA	NA	NA	NA	NA	NA	NA	NA	NA
TCGA-CZ-4862	V481	65.70.0	nationwide children's hospital	21	kirc	8494a59a-ee0d-48db-ba57-692c3204c122	1	FALSE	tcga	2016	46	b10eb61b-50b8-4df5-8c46-386a1b58c6a6	10	-17077	NA	0	1843	NA	NA	NA	NA	NA	NA	NA	NA	NA	NA	NA	NA	NA	NA	NA	NA	NA	NA	NA	NA	NA	NA	NA	NA	NA	NA	NA	NA	NA	NA	NA	NA
TCGA-CZ-4863	V482	82.73.0	nationwide children's hospital	21	kirc	1702ab45-afee-4fb3-9f1d-47043f9b6264	1	FALSE	tcga	2016	51	88e7ce26-5b3f-4e4e-89b7-f706063fc467	14	-18730	NA	0	1691	NA	NA	NA	NA	NA	NA	NA	NA	NA	NA	NA	NA	NA	NA	NA	NA	NA	NA	NA	NA	NA	NA	NA	NA	NA	NA	NA	NA	NA	NA	NA	NA
TCGA-CZ-4864	V483	82.73.0	nationwide children's hospital	21	kirc	c9554510-cb7a-47ff-ad36-741c966faad7	1	FALSE	tcga	2016	86	7fc6b44d-ae66-409c-98e1-c1a518c33e95	14	-31557	2830	0	NA	NA	NA	NA	NA	NA	NA	NA	NA	NA	NA	NA	NA	NA	NA	NA	NA	NA	NA	NA	NA	NA	NA	NA	NA	NA	NA	NA	NA	NA	NA	NA	NA
TCGA-CZ-4865	V484	82.73.0	nationwide children's hospital	21	kirc	81fa5f7e-9050-4fe3-bab9-7071d0ac830c	1	FALSE	tcga	2016	70	305eaef4-4644-46e3-a696-d2e4a972f691	14	-25709	166	0	NA	NA	NA	NA	NA	NA	NA	NA	NA	NA	NA	NA	NA	NA	NA	NA	NA	NA	NA	NA	NA	NA	NA	NA	NA	NA	NA	NA	NA	NA	NA	NA	NA
TCGA-CZ-4866	V485	82.73.0	nationwide children's hospital	21	kirc	01ce2c2a-393d-496d-b8dc-e7256cfebfa4	1	FALSE	tcga	2016	79	291f45ab-1b77-456a-9783-06106fbe3053	14	-28878	NA	0	1768	NA	NA	NA	NA	NA	NA	NA	NA	NA	NA	NA	NA	NA	NA	NA	NA	NA	NA	NA	NA	NA	NA	NA	NA	NA	NA	NA	NA	NA	NA	NA	NA
TCGA-CZ-5451	V486	82.73.0	nationwide children's hospital	21	kirc	8aca3549-2e02-4ff3-b894-afee39263e9a	1	FALSE	tcga	2016	74	9cdda9fa-d492-4902-afc1-eb2244e70c1b	10	-27312	NA	0	1668	NA	NA	NA	NA	NA	NA	NA	NA	NA	NA	NA	NA	NA	NA	NA	NA	NA	NA	NA	NA	NA	NA	NA	NA	NA	NA	NA	NA	NA	NA	NA	NA
TCGA-CZ-5452	V487	82.73.0	nationwide children's hospital	21	kirc	92c70667-3246-46bf-9d5e-4f276b3b6d69	1	FALSE	tcga	2016	69	e9faa588-d45a-450a-81a2-949eb2834bc0	10	-25486	NA	0	1556	NA	NA	NA	NA	NA	NA	NA	NA	NA	NA	NA	NA	NA	NA	NA	NA	NA	NA	NA	NA	NA	NA	NA	NA	NA	NA	NA	NA	NA	NA	NA	NA
TCGA-CZ-5453	V488	82.73.0	nationwide children's hospital	21	kirc	9633bb98-2f7f-41f9-a888-2e946c48f0a4	1	FALSE	tcga	2016	67	577847b9-f9b6-4954-868f-3d5ab2b4f694	10	-24640	NA	0	25	NA	NA	NA	NA	NA	NA	NA	NA	NA	NA	NA	NA	NA	NA	NA	NA	NA	NA	NA	NA	NA	NA	NA	NA	NA	NA	NA	NA	NA	NA	NA	NA
TCGA-CZ-5454	V489	82.73.0	nationwide children's hospital	21	kirc	28d1c6a7-a954-424c-aa0a-29492105a9d4	1	FALSE	tcga	2016	63	f2801b21-5444-4cc3-a642-c60c6d82cd3d	10	-23083	722	0	NA	NA	NA	NA	NA	NA	NA	NA	NA	NA	NA	NA	NA	NA	NA	NA	NA	NA	NA	NA	NA	NA	NA	NA	NA	NA	NA	NA	NA	NA	NA	NA	NA
TCGA-CZ-5455	V490	82.73.0	nationwide children's hospital	21	kirc	f406bf9a-bcf8-4496-a0e1-e6d46facbbb1	1	FALSE	tcga	2016	63	74749fe8-f5d0-4d0d-8c7a-e56eba6503b3	10	-23150	561	0	NA	NA	NA	NA	NA	NA	NA	NA	NA	NA	NA	NA	NA	NA	NA	NA	NA	NA	NA	NA	NA	NA	NA	NA	NA	NA	NA	NA	NA	NA	NA	NA	NA
TCGA-CZ-5456	V491	82.73.0	nationwide children's hospital	21	kirc	6a4dc0bd-7bec-42c5-a531-0dbcaf5d5bbc	1	FALSE	tcga	2016	57	467bf226-a646-4217-bce6-8d0f11c756eb	11	-21164	NA	0	1558	NA	NA	NA	NA	NA	NA	NA	NA	NA	NA	NA	NA	NA	NA	NA	NA	NA	NA	NA	NA	NA	NA	NA	NA	NA	NA	NA	NA	NA	NA	NA	NA
TCGA-CZ-5457	V492	82.73.0	nationwide children's hospital	21	kirc	2684827a-3ce1-40db-b64e-63f54670711d	1	FALSE	tcga	2016	62	f00b7956-73a9-4e4b-85d2-60b3ba13f4a4	11	-22763	NA	0	1547	NA	NA	NA	NA	NA	NA	NA	NA	NA	NA	NA	NA	NA	NA	NA	NA	NA	NA	NA	NA	NA	NA	NA	NA	NA	NA	NA	NA	NA	NA	NA	NA
TCGA-CZ-5458	V493	82.73.0	nationwide children's hospital	21	kirc	e2ab9ffd-a237-43a3-b2e6-666896ef679f	1	FALSE	tcga	2016	43	c4247ccb-8201-428e-a2e7-b5104f095588	11	-15790	NA	0	1558	NA	NA	NA	NA	NA	NA	NA	NA	NA	NA	NA	NA	NA	NA	NA	NA	NA	NA	NA	NA	NA	NA	NA	NA	NA	NA	NA	NA	NA	NA	NA	NA
TCGA-CZ-5459	V494	82.73.0	nationwide children's hospital	21	kirc	db0336db-3a62-4b2c-ac1f-279fcafb06ad	1	FALSE	tcga	2016	63	6b0c1e54-b643-4490-927e-d5c91957d5d2	11	-23318	NA	0	1515	1515	NA	NA	NA	NA	NA	NA	NA	NA	NA	NA	NA	NA	NA	NA	NA	NA	NA	NA	NA	NA	NA	NA	NA	NA	NA	NA	NA	NA	NA	NA	NA
TCGA-CZ-5460	V495	82.73.0	nationwide children's hospital	21	kirc	b684cbd3-f191-4ca7-a782-5aabfc9fb02a	1	FALSE	tcga	2016	55	a7ddd737-714d-423f-8fb5-5a932d014487	11	-20392	NA	0	1430	NA	NA	NA	NA	NA	NA	NA	NA	NA	NA	NA	NA	NA	NA	NA	NA	NA	NA	NA	NA	NA	NA	NA	NA	NA	NA	NA	NA	NA	NA	NA	NA
TCGA-CZ-5461	V496	82.73.0	nationwide children's hospital	21	kirc	e6c4d4fd-61e6-4558-ab9d-64b2cfb8b212	1	FALSE	tcga	2016	52	393abcf7-1155-4b32-85ca-cd44d259e4b4	11	-19030	330	0	330	317	NA	NA	NA	NA	NA	NA	NA	NA	NA	NA	NA	NA	NA	NA	NA	NA	NA	NA	NA	NA	NA	NA	NA	NA	NA	NA	NA	NA	NA	NA	NA
TCGA-CZ-5462	V497	82.73.0	nationwide children's hospital	21	kirc	b0f16b6c-f7d4-4966-ad27-df3e447d9356	1	FALSE	tcga	2016	83	e0127e51-43ba-4536-bc9d-004591f9c627	11	-30659	311	0	NA	NA	NA	NA	NA	NA	NA	NA	NA	NA	NA	NA	NA	NA	NA	NA	NA	NA	NA	NA	NA	NA	NA	NA	NA	NA	NA	NA	NA	NA	NA	NA	NA
TCGA-CZ-5463	V498	82.73.0	nationwide children's hospital	21	kirc	b01a775e-5aeb-4966-a88a-ebae792d53c9	1	FALSE	tcga	2016	76	8e9e684c-20e5-48b1-9e40-970037fe959f	11	-27911	NA	0	662	NA	NA	NA	NA	NA	NA	NA	NA	NA	NA	NA	NA	NA	NA	NA	NA	NA	NA	NA	NA	NA	NA	NA	NA	NA	NA	NA	NA	NA	NA	NA	NA
TCGA-CZ-5464	V499	82.73.0	nationwide children's hospital	21	kirc	fa0d21cb-4107-4979-8cfa-bc740d087eb8	1	FALSE	tcga	2016	69	6b79d20c-d5bc-4580-837e-b36dfd0c199c	11	-25463	NA	0	1492	NA	tcga-cz-5464-d19220	27449df9-bfc7-40cf-a102-4e3024f8b6b0	6	1730	1407	pazopanib	12	NA	800	mg	progression	NA	po	no	targeted molecular therapy	NA	2011	NA	NA	NA	NA	NA	NA	NA	NA	NA	NA	NA	NA	NA	NA
TCGA-CZ-5465	V500	82.73.0	nationwide children's hospital	21	kirc	96a6b0c5-0836-4750-8f7e-945683f50068	1	FALSE	tcga	2016	76	5e248b21-e69d-4dee-a1e8-029ade80d0eb	11	-27838	NA	0	1377	NA	NA	NA	NA	NA	NA	NA	NA	NA	NA	NA	NA	NA	NA	NA	NA	NA	NA	NA	NA	NA	NA	NA	NA	NA	NA	NA	NA	NA	NA	NA	NA
TCGA-CZ-5466	V501	82.73.0	nationwide children's hospital	21	kirc	8661a5c6-7500-4d2d-a28a-555111453400	1	FALSE	tcga	2016	67	5722df9f-5631-476d-a11b-b3c1e9a40fbf	11	-24669	NA	0	685	NA	NA	NA	NA	NA	NA	NA	NA	NA	NA	NA	NA	NA	NA	NA	NA	NA	NA	NA	NA	NA	NA	NA	NA	NA	NA	NA	NA	NA	NA	NA	NA
TCGA-CZ-5467	V502	82.73.0	nationwide children's hospital	21	kirc	5d07305b-8a69-4511-a998-32fe0f228e27	1	FALSE	tcga	2016	86	b602a73b-809c-44c6-a787-d496705e7ae8	11	-31473	73	0	NA	NA	NA	NA	NA	NA	NA	NA	NA	NA	NA	NA	NA	NA	NA	NA	NA	NA	NA	NA	NA	NA	NA	NA	NA	NA	NA	NA	NA	NA	NA	NA	NA
TCGA-CZ-5468	V503	82.73.0	nationwide children's hospital	21	kirc	4054c22e-81f8-4651-a753-fdada8991c64	1	FALSE	tcga	2016	84	878d1caa-c4d8-4864-888c-310a0c1ee898	11	-30729	59	0	59	45	NA	NA	NA	NA	NA	NA	NA	NA	NA	NA	NA	NA	NA	NA	NA	NA	NA	NA	NA	NA	NA	NA	NA	NA	NA	NA	NA	NA	NA	NA	NA
TCGA-CZ-5469	V504	82.73.0	nationwide children's hospital	21	kirc	3cfb0a8d-9bb1-4dd0-b887-6f69f8712bf8	1	FALSE	tcga	2016	41	6205c2d8-d431-4c4c-8ac6-ee407170e833	11	-15242	946	0	NA	NA	NA	NA	NA	NA	NA	NA	NA	NA	NA	NA	NA	NA	NA	NA	NA	NA	NA	NA	NA	NA	NA	NA	NA	NA	NA	NA	NA	NA	NA	NA	NA
TCGA-CZ-5470	V505	82.73.0	nationwide children's hospital	21	kirc	d947374a-95ee-4339-b5f4-9103df806e52	1	FALSE	tcga	2016	72	99f59583-2728-4c1d-b98c-8fbc3bb0a819	11	-26494	NA	0	0	0	NA	NA	NA	NA	NA	NA	NA	NA	NA	NA	NA	NA	NA	NA	NA	NA	NA	NA	NA	NA	NA	NA	NA	NA	NA	NA	NA	NA	NA	NA	NA
TCGA-CZ-5982	V506	105.69.0	nationwide children's hospital	21	kirc	35251ba1-ff38-471f-9575-e362118980f1	1	FALSE	tcga	2016	59	a43401ae-14cd-4f57-946b-9a9c073f2a47	22	-21592	NA	0	2042	NA	NA	NA	NA	NA	NA	NA	NA	NA	NA	NA	NA	NA	NA	NA	NA	NA	NA	NA	NA	NA	NA	NA	NA	NA	NA	NA	NA	NA	NA	NA	NA
TCGA-CZ-5984	V507	105.69.0	nationwide children's hospital	21	kirc	35d07903-26bd-4b68-86d9-505aa41c0c73	1	FALSE	tcga	2016	51	ea26d89f-2843-489b-8627-3d5ed0cabc2a	4	-18775	NA	0	1491	NA	NA	NA	NA	NA	NA	NA	NA	NA	NA	NA	NA	NA	NA	NA	NA	NA	NA	NA	NA	NA	NA	NA	NA	NA	NA	NA	NA	NA	NA	NA	NA
TCGA-CZ-5985	V508	105.69.0	nationwide children's hospital	21	kirc	c0715d9b-1b12-4ef0-b290-c82039eea848	1	FALSE	tcga	2016	58	4c474c70-1d72-49e8-a8cc-a4145c5ab607	4	-21242	NA	0	1629	NA	NA	NA	NA	NA	NA	NA	NA	NA	NA	NA	NA	NA	NA	NA	NA	NA	NA	NA	NA	NA	NA	NA	NA	NA	NA	NA	NA	NA	NA	NA	NA
TCGA-CZ-5986	V509	105.69.0	nationwide children's hospital	21	kirc	59611c03-80eb-4ded-adab-22357a009ae7	1	FALSE	tcga	2016	61	883c37e2-c723-45d7-9e25-082d1bec34e2	4	-22456	NA	0	373	373	NA	NA	NA	NA	NA	NA	NA	NA	NA	NA	NA	NA	NA	NA	NA	NA	NA	NA	NA	NA	NA	NA	NA	NA	NA	NA	NA	NA	NA	NA	NA
TCGA-CZ-5987	V510	105.69.0	nationwide children's hospital	21	kirc	1db429c2-67a6-471d-80b8-26d10f059ce7	1	FALSE	tcga	2016	60	f5759059-c0e3-4f1a-af96-5c7197d3c33c	4	-21928	445	0	NA	NA	NA	NA	NA	NA	NA	NA	NA	NA	NA	NA	NA	NA	NA	NA	NA	NA	NA	NA	NA	NA	NA	NA	NA	NA	NA	NA	NA	NA	NA	NA	NA
TCGA-CZ-5988	V511	105.69.0	nationwide children's hospital	21	kirc	03de7b04-be66-4925-93a9-d74a2f7ccf87	1	FALSE	tcga	2016	38	f2806652-1d7b-4c46-bb4e-ac7a2c96c68d	4	-14131	NA	0	693	693	NA	NA	NA	NA	NA	NA	NA	NA	NA	NA	NA	NA	NA	NA	NA	NA	NA	NA	NA	NA	NA	NA	NA	NA	NA	NA	NA	NA	NA	NA	NA
TCGA-CZ-5989	V512	105.69.0	nationwide children's hospital	21	kirc	291c6542-16f1-4eef-91ae-124c834a06bc	1	FALSE	tcga	2016	60	13e25128-9be1-4f67-a43f-a8744a619203	4	-22170	NA	0	1599	NA	NA	NA	NA	NA	NA	NA	NA	NA	NA	NA	NA	NA	NA	NA	NA	NA	NA	NA	NA	NA	NA	NA	NA	NA	NA	NA	NA	NA	NA	NA	NA
TCGA-DV-5565	V513	90.66.0	nationwide children's hospital	21	kirc	e9c06a39-746e-450f-97f0-baf43d16ab8c	1	FALSE	tcga	2016	59	f6d28a1d-6691-4ac1-8afb-ab0e7dcef867	25	-21642	NA	0	1329	NA	NA	NA	NA	NA	NA	NA	NA	NA	NA	NA	NA	NA	NA	NA	NA	NA	NA	NA	NA	NA	NA	NA	NA	NA	NA	NA	NA	NA	NA	NA	NA
TCGA-DV-5566	V514	90.66.0	nationwide children's hospital	21	kirc	597c5282-abde-462e-a54f-16b1387f0dc9	1	FALSE	tcga	2016	67	4b2ec8aa-8460-440e-b75b-6b92ae7a3ffc	28	-24717	NA	0	1398	NA	NA	NA	NA	NA	NA	NA	NA	NA	NA	NA	NA	NA	NA	NA	NA	NA	NA	NA	NA	NA	NA	NA	NA	NA	NA	NA	NA	NA	NA	NA	NA
TCGA-DV-5567	V515	90.66.0	nationwide children's hospital	21	kirc	14d3ab22-4898-4251-8290-d62898c86d96	1	FALSE	tcga	2016	40	aba26e6b-f11c-4ae6-a0d6-85bdd2060e8f	28	-14642	NA	0	910	NA	NA	NA	NA	NA	NA	NA	NA	NA	NA	NA	NA	NA	NA	NA	NA	NA	NA	NA	NA	NA	NA	NA	NA	NA	NA	NA	NA	NA	NA	NA	NA
TCGA-DV-5568	V516	90.66.0	nationwide children's hospital	21	kirc	2d910ff7-3c7f-496d-82bd-83a0c3b2549c	1	FALSE	tcga	2016	26	16559faa-8103-4973-a47d-3435443e8ec1	29	-9714	NA	0	370	NA	NA	NA	NA	NA	NA	NA	NA	NA	NA	NA	NA	NA	NA	NA	NA	NA	NA	NA	NA	NA	NA	NA	NA	NA	NA	NA	NA	NA	NA	NA	NA
TCGA-DV-5569	V517	90.66.0	nationwide children's hospital	21	kirc	4dd04b70-f7e1-4ffb-bb05-9fd2ba3cb6f8	1	FALSE	tcga	2016	29	fc052a9d-0134-46ce-af98-4703b61d63c4	28	-10698	NA	0	355	NA	NA	NA	NA	NA	NA	NA	NA	NA	NA	NA	NA	NA	NA	NA	NA	NA	NA	NA	NA	NA	NA	NA	NA	NA	NA	NA	NA	NA	NA	NA	NA
TCGA-DV-5573	V518	90.66.0	nationwide children's hospital	21	kirc	c72a31a2-d0ef-4ab0-a07d-3d4e4bda4e83	1	FALSE	tcga	2016	41	c6454371-1f84-4e8e-8c3a-2eac8380819e	29	-15264	NA	0	1130	NA	NA	NA	NA	NA	NA	NA	NA	NA	NA	NA	NA	NA	NA	NA	NA	NA	NA	NA	NA	NA	NA	NA	NA	NA	NA	NA	NA	NA	NA	NA	NA
TCGA-DV-5574	V519	90.66.0	nationwide children's hospital	21	kirc	1dc916c8-22d6-4055-9df8-20de608e2415	1	FALSE	tcga	2016	37	ea854858-1dad-4b01-8e58-f19e6a7c41a3	24	-13517	NA	0	723	NA	NA	NA	NA	NA	NA	NA	NA	NA	NA	NA	NA	NA	NA	NA	NA	NA	NA	NA	NA	NA	NA	NA	NA	NA	NA	NA	NA	NA	NA	NA	NA
TCGA-DV-5575	V520	90.66.0	nationwide children's hospital	21	kirc	a2f11269-70db-426a-8d8f-09c0d75634ed	1	FALSE	tcga	2016	52	0ff579a1-e295-408d-b194-febbca798e34	28	-19022	NA	0	1006	NA	NA	NA	NA	NA	NA	NA	NA	NA	NA	NA	NA	NA	NA	NA	NA	NA	NA	NA	NA	NA	NA	NA	NA	NA	NA	NA	NA	NA	NA	NA	NA
TCGA-DV-5576	V521	90.66.0	nationwide children's hospital	21	kirc	3116d847-8215-4ce1-9533-c046f9b0da07	1	FALSE	tcga	2016	55	936c217f-f10b-43cf-bb6d-0a74ebec9b13	30	-20310	727	0	NA	NA	NA	NA	NA	NA	NA	NA	NA	NA	NA	NA	NA	NA	NA	NA	NA	NA	NA	NA	NA	NA	NA	NA	NA	NA	NA	NA	NA	NA	NA	NA	NA
TCGA-DV-A4VX	V522	274.45.0	nationwide children's hospital	21	kirc	172a3ea0-45c5-4645-82af-d74afe4b5c64	1	FALSE	tcga	2016	59	ef2d7ef5-cdfc-48c9-b3fe-6eaf3be1106d	20	-21670	1626	0	NA	NA	tcga-dv-a4vx-d39045	0e637e76-7f7e-442d-b3de-f1737b52a179	3	1503	482	sorafenib	12	NA	NA	NA	NA	NA	NA	no	targeted molecular therapy	yes	2013	NA	NA	NA	NA	NA	NA	NA	NA	NA	NA	NA	NA	NA	NA
TCGA-DV-A4VZ	V523	274.45.0	nationwide children's hospital	21	kirc	2ef6ee69-585e-4d77-8cb5-e125702734b3	1	FALSE	tcga	2016	53	fef57c51-0858-42fb-b9eb-3727d274a4e1	20	-19560	NA	0	365	NA	NA	NA	NA	NA	NA	NA	NA	NA	NA	NA	NA	NA	NA	NA	NA	NA	NA	NA	NA	NA	NA	NA	NA	NA	NA	NA	NA	NA	NA	NA	NA
TCGA-DV-A4W0	V524	274.45.0	nationwide children's hospital	21	kirc	e795cae5-0944-4a51-99a5-fe343e418b83	1	FALSE	tcga	2016	55	01277e9d-a35f-45d9-9e60-2e8cd79630a0	2	-20101	NA	0	2008	NA	NA	NA	NA	NA	NA	NA	NA	NA	NA	NA	NA	NA	NA	NA	NA	NA	NA	NA	NA	NA	NA	NA	NA	NA	NA	NA	NA	NA	NA	NA	NA
TCGA-EU-5904	V525	105.69.0	nationwide children's hospital	21	kirc	e99a777e-2be6-49a1-9c2e-ae216e1fb810	1	FALSE	tcga	2016	47	2de427e2-b1f3-4915-9750-ab6414edc92e	23	-17468	NA	0	551	NA	NA	NA	NA	NA	NA	NA	NA	NA	NA	NA	NA	NA	NA	NA	NA	NA	NA	NA	NA	NA	NA	NA	NA	NA	NA	NA	NA	NA	NA	NA	NA
TCGA-EU-5905	V526	105.69.0	nationwide children's hospital	21	kirc	05e6423a-e694-40b7-a42b-1f9b0a0b0718	1	FALSE	tcga	2016	67	4481ca64-d37c-462d-9403-6b3339728e0c	19	-24475	NA	0	119	NA	NA	NA	NA	NA	NA	NA	NA	NA	NA	NA	NA	NA	NA	NA	NA	NA	NA	NA	NA	NA	NA	NA	NA	NA	NA	NA	NA	NA	NA	NA	NA
TCGA-EU-5906	V527	105.69.0	nationwide children's hospital	21	kirc	a1c0b47e-dadf-4813-8ca5-db3cc830ff12	1	FALSE	tcga	2016	55	68a1a23a-e762-440b-859e-2bebb42d0d59	23	-20246	NA	0	206	NA	NA	NA	NA	NA	NA	NA	NA	NA	NA	NA	NA	NA	NA	NA	NA	NA	NA	NA	NA	NA	NA	NA	NA	NA	NA	NA	NA	NA	NA	NA	NA
TCGA-EU-5907	V528	105.69.0	nationwide children's hospital	21	kirc	4be4e8ae-9e45-4c5b-8a2a-2e4edfbd6145	1	FALSE	tcga	2016	81	28c8c2c6-c7bd-4a35-baaf-54133c2ba3ee	20	-29863	NA	0	127	NA	NA	NA	NA	NA	NA	NA	NA	NA	NA	NA	NA	NA	NA	NA	NA	NA	NA	NA	NA	NA	NA	NA	NA	NA	NA	NA	NA	NA	NA	NA	NA
TCGA-G6-A5PC	V529	340.39.0	nationwide children's hospital	21	kirc	1ddbaa25-1190-4dc9-987b-e7df2c02b853	1	FALSE	tcga	2016	54	3f0a2571-c088-4735-8152-61f6fd60ac63	25	-20029	242	0	NA	NA	NA	NA	NA	NA	NA	NA	NA	NA	NA	NA	NA	NA	NA	NA	NA	NA	NA	NA	NA	NA	NA	NA	NA	NA	NA	NA	NA	NA	NA	NA	NA
TCGA-G6-A8L6	V530	387.35.0	nationwide children's hospital	21	kirc	61952455-c3f7-45a3-aa7a-9e3550a2b272	1	FALSE	tcga	2016	55	28011111-4a01-4cdc-8d6b-7223fb2c501b	3	-20306	NA	0	305	NA	tcga-g6-a8l6-d58225	2d08b0b9-fcae-43be-92b4-1d58b09e5e00	3	211	73	sutent	4	NA	NA	NA	NA	NA	NA	no	chemotherapy	no	2014	tcga-g6-a8l6-d58226	55ca8e78-c80b-4957-8a71-16d55025f6d7	3	272	252	axitnib	4	NA	NA	NA	NA	NA	NA	no
TCGA-G6-A8L7	V531	387.35.0	nationwide children's hospital	21	kirc	8a916645-d83b-42ed-94f8-5c4edbf2b6e7	1	FALSE	tcga	2016	81	1d37becb-7a1f-4d04-a0d1-bb14192b56f6	3	-29883	NA	0	1727	NA	NA	NA	NA	NA	NA	NA	NA	NA	NA	NA	NA	NA	NA	NA	NA	NA	NA	NA	NA	NA	NA	NA	NA	NA	NA	NA	NA	NA	NA	NA	NA
TCGA-G6-A8L8	V532	387.35.0	nationwide children's hospital	21	kirc	9885a301-b88f-4d6c-aa9a-da974efdb782	1	FALSE	tcga	2016	62	6b033bf5-4ad9-419f-9d2c-63e2e8c80066	3	-22649	NA	0	474	NA	NA	NA	NA	NA	NA	NA	NA	NA	NA	NA	NA	NA	NA	NA	NA	NA	NA	NA	NA	NA	NA	NA	NA	NA	NA	NA	NA	NA	NA	NA	NA
TCGA-GK-A6C7	V533	340.39.0	nationwide children's hospital	21	kirc	7fa6c22e-c572-468b-b9ab-c11caadcd5d3	1	FALSE	tcga	2016	76	0df9ec46-d600-4845-9d00-2dc2732c68d1	26	-28107	NA	0	61	NA	NA	NA	NA	NA	NA	NA	NA	NA	NA	NA	NA	NA	NA	NA	NA	NA	NA	NA	NA	NA	NA	NA	NA	NA	NA	NA	NA	NA	NA	NA	NA
TCGA-MM-A563	V534	274.45.0	nationwide children's hospital	21	kirc	46bfa922-de89-403e-a3a7-d22498426a80	1	FALSE	tcga	2016	41	fe1f95a3-a6c2-4a39-8586-f8a70e975dd4	14	-15037	NA	0	268	NA	NA	NA	NA	NA	NA	NA	NA	NA	NA	NA	NA	NA	NA	NA	NA	NA	NA	NA	NA	NA	NA	NA	NA	NA	NA	NA	NA	NA	NA	NA	NA
TCGA-MM-A564	V535	274.45.0	nationwide children's hospital	21	kirc	9da885c6-7b3c-4e81-89a4-37092304c0ef	1	FALSE	tcga	2016	68	620baefa-db8f-4af9-9101-4b9b252fa73e	14	-24916	NA	0	234	NA	NA	NA	NA	NA	NA	NA	NA	NA	NA	NA	NA	NA	NA	NA	NA	NA	NA	NA	NA	NA	NA	NA	NA	NA	NA	NA	NA	NA	NA	NA	NA
TCGA-MM-A84U	V536	387.35.0	nationwide children's hospital	21	kirc	f270f58c-a7a2-4815-8176-bff523899ba0	1	FALSE	tcga	2016	58	aa2b6825-3352-4d47-a637-48452f4a958b	14	-21375	NA	0	337	NA	NA	NA	NA	NA	NA	NA	NA	NA	NA	NA	NA	NA	NA	NA	NA	NA	NA	NA	NA	NA	NA	NA	NA	NA	NA	NA	NA	NA	NA	NA	NA
TCGA-MW-A4EC	V537	274.45.0	nationwide children's hospital	21	kirc	cd119761-543d-49c1-aad3-ecacf9bb61f4	1	FALSE	tcga	2016	72	b123e7c1-2472-4427-bfeb-79666f971e66	6	-26649	NA	0	330	NA	NA	NA	NA	NA	NA	NA	NA	NA	NA	NA	NA	NA	NA	NA	NA	NA	NA	NA	NA	NA	NA	NA	NA	NA	NA	NA	NA	NA	NA	NA	NA
TCGA-T7-A92I	V538	387.35.0	nationwide children's hospital	21	kirc	b38100e8-5510-4bf2-a7a4-824176e82505	1	FALSE	tcga	2016	47	df1e2e79-0126-4f3a-85e3-36f59be04622	30	-17331	NA	0	-2	NA	NA	NA	NA	NA	NA	NA	NA	NA	NA	NA	NA	NA	NA	NA	NA	NA	NA	NA	NA	NA	NA	NA	NA	NA	NA	NA	NA	NA	NA	NA	NA
[truncated: 220 more columns]
