# Supplementary material for: Distinct Tumor-Associated Macrophage Signatures Shape the Immune Microenvironment and Patient Prognosis in Renal Cell Carcinoma
Source: Cells. 2025 Nov 6;14(21):1740. doi: 10.3390/cells14211740 (PMC12610877; doi:10.3390/cells14211740)
Supplement: Supplementary file 1 [file cells-14-01740-s001.zip › Supplemental Information/Supplementary Table S4.xlsx]

## Sheet: Supplementary Table S3
The βi values for all the 27 genes
	coef_score
A2M	-0.0526166
ACAT2	0.182054
AUP1	0.378147
CCL8	0.136249
CLDN4	-0.057408
CPM	-0.0092798
CRHBP	-0.161355
CXCL1	0.00692215
EIF4EBP1	0.190141
EREG	0.250105
FUCA1	-0.633138
GNAS	0.136348
IFI44	0.0543157
IQGAP2	-0.210723
MEF2A	-0.17932
ORMDL1	0.000231623
PDK4	-0.11705
PINK1	-0.317918
RHOQ	0.0398113
SERPINF1	0.00206773
SLAMF9	0.173213
SLC20A1	0.291482
SPAG5	0.0899964
SPINT2	-0.260734
STAT2	0.84824
TM4SF19	0.00340177
TOR3A	0.3691
