# Supplementary material for: Distinct Tumor-Associated Macrophage Signatures Shape the Immune Microenvironment and Patient Prognosis in Renal Cell Carcinoma
Source: Cells. 2025 Nov 6;14(21):1740. doi: 10.3390/cells14211740 (PMC12610877; doi:10.3390/cells14211740)
Supplement: Supplementary file 1 [file cells-14-01740-s001.zip › Supplemental Information/Supplementary Table S2.xlsx]

## Sheet: Supplementary Table S1
#The TCGA-KIRC immune features scores
TCGA Participant Barcode	TCGA Study	Immune Subtype	TCGA Subtype	Leukocyte Fraction	Stromal Fraction	Intratumor Heterogeneity	TIL Regional Fraction	Proliferation	Wound Healing	Macrophage Regulation	Lymphocyte Infiltration Signature Score	IFN-gamma Response	TGF-beta Response	SNV Neoantigens	Indel Neoantigens	Silent Mutation Rate	Nonsilent Mutation Rate	Number of Segments	Fraction Altered	Aneuploidy Score	Homologous Recombination Defects	BCR Evenness	BCR Shannon	BCR Richness	TCR Shannon	TCR Richness	TCR Evenness	CTA Score	Th1 Cells	Th2 Cells	Th17 Cells	OS	OS Time	PFI	PFI Time	B Cells Memory	B Cells Naive	Dendritic Cells Activated	Dendritic Cells Resting	Eosinophils	Macrophages M0	Macrophages M1	Macrophages M2	Mast Cells Activated	Mast Cells Resting	Monocytes	Neutrophils	NK Cells Activated	NK Cells Resting
TCGA-A3-3319	KIRC	C3	KIRC.3	0.323327	0.45	0.19	NA	-0.0892	-0.1175	0.8962	0.4245	0.198	-0.0008	32	28	0.526631	1.80163	203	0.403346	14	9	0.661874	1.52402	10	3.29468	30	0.968684	2.06123	528.996	-880.899	457.923	0	1130	0	1130	0	0.0229392	0.00356132	0	0	0	0.0508277	0.321093	0	0.06599	0.0509989	0.0137458	0	0.0498947
TCGA-A3-3323	KIRC	C3	KIRC.2	0.299217	0.44	0.09	NA	-1.3329	-0.446	1.0479	0.4005	0.3247	0.2388	NA	NA	0.307719	1.11898	81	0.051297	1	6	NA	NA	NA	3.45477	34	0.979699	1.40294	-132.553	-1078.73	3543.64	0	1106	0	1106	0	0.0201558	0	0	0	0	0.0890828	0.351802	0	0.044321	0.0967062	0.00666044	0.0070182	0.0338828
TCGA-A3-3335	KIRC	C3	NA	0.231267	NA	NA	NA	-1.3712	-0.135	0.5691	0.4773	0.0079	-0.1716	NA	NA	NA	NA	97	0.146144	3	4	NA	NA	NA	3.09104	22	1	2.47941	764.114	-1656.38	2346.65	0	1886	1	1098	0.0562529	0	0.0235276	0	0	0.00998452	0.0211439	0.388275	0.000557075	0	0.0246549	0.0332037	0	0.0199511
TCGA-A3-3383	KIRC	C2	KIRC.	0.15697	0.36	0	NA	-0.9724	-0.057	0.8031	0.9751	0.8502	-0.1984	20	132	0.412523	1.18256	71	0.0802596	1	2	NA	NA	NA	2.37546	14	0.900119	1.71705	493.919	-1465.29	2972.06	0	861	0	861	0	0	0	0.0566075	0	0	0.078758	0.267838	0	0.0372189	0.0741662	0.0010214	0.0262364	0
TCGA-A3-A6NJ	KIRC	C3	NA	0.345177	0.61	0	NA	-1.6378	-0.2785	0.9911	1.3254	0.544	-0.0334	26	36	0.303636	1.11333	110	0.0512638	1	4	0.976388	0.676781	2	2.77208	26	0.850829	1.54217	804.924	-1263.18	2018.77	0	468	0	468	0	0.0092282	0	0.00305297	0	0	0.0794716	0.21973	0	0.0108029	0.0455937	0	0.0600701	0
TCGA-A3-A8OX	KIRC	C3	NA	0.42302	0.06	0	NA	-0.9658	-0.1925	0.8168	1.0913	0.1409	0.3272	26	NA	0.397233	0.868948	53	0.000191754	0	0	0.601048	1.49355	12	3.63168	49	0.933158	NA	503.455	-712.364	2916.09	0	0	0	0	0	0.0422988	0	0.0105961	0	0	0.0984467	0.238274	0	0.0349605	0.0418904	0	0.0368579	0
TCGA-AK-3434	KIRC	C3	KIRC.4	0.130479	NA	NA	NA	-1.2312	-0.2845	0.4578	0.5281	0.4351	0.1502	NA	NA	NA	NA	69	0.174328	6	4	NA	NA	NA	2.18585	14	0.828269	1.54612	332.656	-1118.44	1526.86	0	2087	1	1640	0	0.0166212	0.00114203	0	0	0	0.116831	0.224143	0	0.0174987	0.0117716	0	0.036094	0
TCGA-AK-3445	KIRC	C3	KIRC.3	0.19065	NA	NA	NA	-0.8794	-0.2465	0.983	0.8318	0.0752	0.3031	NA	NA	NA	NA	91	0.319202	9	7	NA	NA	NA	4.14807	68	0.98307	2.14613	532.047	-1023.86	1737.24	0	2392	0	2392	0	0.0103304	0	0.00306566	0	0	0.0734251	0.365407	0.00337714	0.0186679	0.00934826	0.0028709	0.0319292	0
TCGA-AK-3454	KIRC	C3	KIRC.1	0.169385	NA	NA	NA	-1.2809	-0.2385	0.3106	0.1118	0.1941	-0.0387	NA	NA	NA	NA	95	0.12005	1	11	NA	NA	NA	1.71049	6	0.954644	1.26125	927.533	-1207.3	3127.46	0	874	0	874	0.00355961	0.0130857	0.00187007	0	0	0	0.0619231	0.24665	0.0102354	0.0120668	0.056098	0.00234274	0.0337004	0.0668417
TCGA-B0-4688	KIRC	C4	NA	0.212601	NA	NA	NA	0.9864	0.2295	0.4839	-0.5659	-0.6989	0.5007	NA	NA	NA	NA	440	0.737406	10	45	0.817487	2.2138	15	2.30259	10	1	2.53975	-769.285	1489.76	-4996.11	1	101	1	101	0	0.013436	0.0171009	0	0	0	0.00271052	0.505436	0	0.0612046	0.0632139	0.0207954	0.0535884	0.0106791
TCGA-B0-4691	KIRC	C2	KIRC.4	0.286511	NA	NA	NA	-0.5435	0.0835	0.7453	1.9291	0.4126	0.3761	NA	NA	NA	NA	86	0.256127	6	7	0.562306	1.98289	34	4.01497	71	0.941889	2.50323	747.978	-720.319	515.564	1	139	1	139	0.00158211	0.00691287	0	0	0	0	0.0749837	0.110059	0.0129429	0	0.0197969	0	0.139824	0
TCGA-B0-4697	KIRC	C3	KIRC.2	0.725585	NA	NA	NA	-0.5827	-0.138	1.3501	3.1554	0.5718	0.2663	NA	NA	NA	NA	81	0.00024267	NA	NA	0.838621	4.18508	147	3.93482	55	0.981905	2.60862	697.342	-219.717	-1180.04	1	578	1	578	0.0629016	0.036284	0	0	0	0.0113258	0.0785289	0.0547031	0	0.0183747	0.0132669	0	0.0506969	0
TCGA-B0-4706	KIRC	C2	KIRC.2	0.132438	0.36	0	NA	-0.8273	-0.2205	0.0082	0.6041	0.8431	0.1861	21	5	0.246845	1.04223	95	0.0574672	1	6	NA	NA	NA	3.48697	35	0.980767	1.90415	98.1129	-1148.16	2899.69	1	65	0	65	0	0.0144343	0	0	0	0	0.0684496	0.0987205	0	0.0171495	0.0731284	0	0.0980892	0.0743814
TCGA-B0-5081	KIRC	C3	KIRC.2	0.592971	0.83	0.26	NA	-0.4084	-0.103	1.4496	2.4191	0.4174	0.4699	21	11	0.330893	1.20325	126	0.135568	0	11	0.734694	3.94235	214	5.30555	235	0.971787	2.14604	762.575	-139.021	-271.005	1	362	1	213	0.00364454	0.021696	0	0.00737226	0	0	0.0962797	0.141437	0.0103803	0	0.0209291	0	0.0253271	0
TCGA-B0-5088	KIRC	C3	KIRC.2	0.327944	0.46	0.01	NA	-1.1979	-0.2225	0.9761	1.3615	0.1006	0.3371	22	11	0.605588	1.55723	71	0.0420733	1	5	NA	NA	NA	3.7953	52	0.960533	1.23886	563.743	-1176.11	2661.17	1	563	0	563	0	0.0390821	0	2.34e-05	0	0	0.0145588	0.408655	0.0394693	0	0.0338756	0	0.0479756	0.013059
TCGA-B0-5700	KIRC	C3	KIRC.	0.167217	NA	NA	NA	-1.3415	-0.198	0.3875	0.0997	0.0943	-0.0112	25	109	0.315463	1.66335	NA	NA	NA	NA	NA	NA	NA	3.12828	24	0.984338	1.03131	387.9	-1250.77	2418.22	0	1790	0	1790	0	0.020873	0	0	0	0	0.046625	0.31189	0.101809	0	0.0879785	0	0.074151	0
TCGA-B4-5834	KIRC	C3	NA	0.117645	0.44	0	NA	-1.3084	-0.3405	0.2796	0.0094	0.445	0.2272	15	18	0.322126	0.644251	61	0.084026	3	4	NA	NA	NA	3.24449	26	0.995825	0.86612	359.763	-750.194	2690.01	0	38	0	38	0	0.0222976	0	0.0019262	0.000690163	0	0.107362	0.260946	0	0.087991	0.12666	0	0.0413111	0
TCGA-B8-4153	KIRC	C3	KIRC.2	0.119215	0.27	0	NA	-1.654	-0.2895	0.2677	-0.0223	0.1871	-0.0399	28	96	0.634437	1.67261	60	0.0188686	0	3	NA	NA	NA	2.52321	13	0.983727	1.44417	1005.15	-1522.58	2318.94	0	762	1	223	0	0.00391456	0	0	0	0	0.0346647	0.34748	0	0.0250885	0.0921244	0	0.0206016	0.0597764
TCGA-B8-4619	KIRC	C3	NA	0.0662417	0.31	0	NA	-1.7738	-0.3765	-0.3633	-0.7801	-0.6497	-0.2017	11	0	0.0283917	0.425876	61	0.179184	4	0	0.90084	2.37737	14	1.38629	4	1	1.24547	-1736.14	-668.019	1908.66	0	523	0	523	0	0.312197	0.00546491	0	1.26e-05	0	0.0277731	0.152432	0	0.109268	0.0555726	0	0.00449875	0
TCGA-B8-5162	KIRC	C3	NA	0.488727	0.65	0	NA	-0.665	-0.169	1.8879	2.5114	0.5067	0.5088	32	64	0.43196	1.67025	57	0.160537	3	5	0.524346	2.6836	167	4.22072	129	0.868495	1.53598	542.275	18.6724	1000.83	0	36	0	36	0.00398529	0.00956276	0	0.011226	0	0	0.0678935	0.285306	0.0206612	0	0.0205034	0.000346319	0.0309843	0
TCGA-B8-A54J	KIRC	C3	NA	0.231832	0.52	0.05	NA	-1.3971	-0.231	0.5191	0.77	0.3074	0.2006	29	107	0.521364	1.38161	73	0.0655691	1	3	NA	NA	NA	2.8535	20	0.952521	1.00106	328.697	-1101.03	1024.64	0	528	0	528	0	0	0.000765902	0	0	0	0.0754185	0.199966	0	0.0238607	0.0874451	0	0.048394	0
TCGA-BP-4169	KIRC	C3	KIRC.3	0.344083	NA	NA	NA	-0.6137	-0.1585	1.1467	1.3524	0.7029	0.4482	NA	NA	NA	NA	70	0.0281328	1	4	0.739029	0.811907	3	4.12839	65	0.988981	1.7364	936.234	-87.0454	997.982	1	701	1	78	0	0.0402941	0	0	0	0	0.127022	0.1822	0.106945	0	0.115067	0.0294272	0.0010258	0.0248683
TCGA-BP-4176	KIRC	C3	KIRC.3	0.284655	NA	NA	NA	-1.1107	-0.1815	1.4243	1.1686	0.572	0.2492	NA	NA	NA	NA	92	0.493732	16	8	0.870511	0.603392	2	4.26137	75	0.987001	2.13364	1079.58	-1099.16	578.024	0	1955	0	1955	0	0.0156264	0.0222609	0	0.0147473	0.0680983	0.00347633	0.445801	0.0756343	0	0.0527988	0.0303436	0	0
TCGA-BP-4325	KIRC	C3	KIRC.1	0.159284	NA	NA	NA	-0.6856	-0.234	0.7963	0.8197	0.3845	-0.2377	NA	NA	NA	NA	73	0.130922	4	4	NA	NA	NA	2.67244	26	0.820247	1.2981	-471.209	-1361.96	3027.18	0	2964	0	2964	0	0.000127048	0	0	0	0	0.0502012	0.251091	0.0085754	0	0.0357664	0.00342438	0.0723809	0
TCGA-BP-4335	KIRC	C3	KIRC.2	0.230796	NA	NA	NA	-1.2664	-0.251	0.787	1.4191	0.5149	0.1736	NA	NA	NA	NA	59	0.100313	2	5	0.840265	2.96308	34	3.70125	44	0.978081	1.93267	1105.95	-1073.59	1504.03	1	475	1	160	0	0.141802	0	0	0.00663528	0	0.0823186	0.0702606	0.0304671	0	0.0127199	0.00480243	0.041328	0
TCGA-BP-4341	KIRC	C3	KIRC.2	0.115676	NA	NA	NA	-1.6569	-0.3015	0.082	-0.2672	-0.5149	0.0202	NA	NA	NA	NA	75	0.0454078	1	5	NA	NA	NA	1.38629	4	1	1.29782	-132.287	-1674.21	3117.57	1	1589	1	1589	0	0.0246914	0.00632723	0	0	0	0.0148811	0.267739	0	0.0478234	0.126848	0	0.0810887	0.0821214
TCGA-BP-4355	KIRC	C3	KIRC.2	0.121761	NA	NA	NA	-1.9194	-0.3535	0.1687	-0.1434	0.2268	0.2122	NA	NA	NA	NA	107	0.0495843	0	5	NA	NA	NA	2.32219	12	0.934517	1.59405	761.313	-547.747	1117.24	1	953	0	953	0.038721	0	0.0170654	0	0	0	0.0342643	0.394142	0	0.0490134	0.16255	0	0.0327181	0
TCGA-BP-4758	KIRC	C3	KIRC.4	0.234702	NA	NA	NA	-1.013	-0.1755	0.887	1.7534	0.5361	0.1283	NA	NA	NA	NA	66	0.0823378	2	5	NA	0	1	3.97811	99	0.865726	1.40799	842.366	-927.129	2068.68	0	2208	0	2208	0	0	0.000102334	0	0	0	0.0701496	0.152284	0.00805475	0	0.0144343	0.00131362	0.0718835	0
TCGA-BP-4763	KIRC	C2	KIRC.3	0.262396	NA	NA	NA	-1.1186	-0.1435	0.3486	0.2601	0.9116	0.1651	NA	NA	NA	NA	88	0.306272	8	0	NA	NA	NA	2.74558	19	0.932464	2.29906	658.432	-48.2034	455.142	1	1270	0	1270	0.0031656	0.00398117	0	0	0	0	0.148485	0.359446	0	0.0395926	0.0155076	0	0	0.038297
TCGA-BP-4775	KIRC	C3	KIRC.1	0.210358	NA	NA	NA	-0.673	-0.2305	0.6057	0.5986	0.0374	-0.1418	NA	NA	NA	NA	114	0.495835	14	5	0.688758	1.10851	5	3.30066	34	0.935995	0.918147	577.886	-892.23	2879.2	0	1843	0	1843	0	0.028149	0	0.018563	0	0	0.0964207	0.243572	0.0797616	0	0.0997942	0.00845698	0.0497026	0
TCGA-BP-4782	KIRC	C3	KIRC.4	0.297403	0.54	0.05	NA	-1.3891	-0.2525	0.9211	0.6489	0.3103	0.3321	48	266	0.371827	2.08795	67	0.189081	5	8	NA	0	1	3.91217	60	0.955505	1.30493	152.307	-824.472	1872.17	0	354	0	354	0	0.00900243	0	0.00183969	0	0	0.0540746	0.425964	0	0.0447325	0.012825	0	0.0727397	0
TCGA-BP-4784	KIRC	C3	NA	0.150493	NA	NA	NA	-1.4021	-0.1545	-0.0501	-0.1054	0.151	0.3861	NA	NA	NA	NA	51	2.36e-05	NA	NA	0.714024	2.02298	17	1.03972	3	0.946395	1.16981	-79.4051	-310.712	2547.16	0	1854	0	1854	0.0438046	0.00814225	0.0406131	0	0	0	0.0136966	0.522601	0	0.109538	0.0149094	0	0.0431868	0
TCGA-BP-4789	KIRC	C3	KIRC.1	0.106834	NA	NA	NA	-1.5128	-0.2775	0.1352	-0.1482	0.2288	0.3353	NA	NA	NA	NA	41	0.0794601	3	4	NA	NA	NA	2.33937	12	0.941432	1.24912	250.749	-171.718	2276.82	0	1489	0	1489	0	0.0236466	0	0	0	0	0.0529948	0.31431	0	0.103701	0.0464184	0	0.0210889	0.0828193
TCGA-BP-4963	KIRC	C3	KIRC.2	0.291416	NA	NA	NA	-0.7888	-0.325	1.0745	0.5763	0.1862	0.0778	41	39	0.809231	1.90747	75	0.257329	8	9	NA	NA	NA	3.31949	28	0.996185	1.60193	288.127	-815.518	2925.66	0	1834	0	1834	0	0.00563204	0	0	0	0.0359893	0.0518518	0.414274	0	0.0153546	0.0676968	0.0179062	0.0149255	0.0102053
TCGA-BP-4992	KIRC	C3	KIRC.2	0.42166	0.62	0.01	NA	-1.172	-0.3415	1.0012	1.8503	-0.0033	-0.1032	25	1	0.229528	0.946805	61	0.375562	14	0	NA	NA	NA	3.50357	39	0.95633	2.57394	178.887	-1555.18	-365.13	0	501	0	501	0.00492284	0.00618954	0	0	0	0.0067397	0.051438	0.134214	0.00902268	0	0.0222148	0	0.0381382	0
TCGA-BP-4998	KIRC	C3	KIRC.2	0.28385	0.68	0.12	NA	-1.1573	-0.3075	1.1238	1.0152	0.3954	0.4352	17	0	0.20091	0.832341	59	0.138553	3	5	0.917273	1.64353	6	3.84019	50	0.981638	1.63925	306.261	-668.379	2009.06	0	932	0	932	0	0.0113291	0	0.0210669	0	0	0.0659943	0.407892	0	0.0357716	0.00873159	0.0207902	0.0270449	0
TCGA-BP-5007	KIRC	C3	KIRC.1	0.153106	0.24	0	NA	-1.2952	-0.2975	0.5491	0.6591	0.4487	0.1278	12	6	0.231474	0.694422	97	0.056975	0	4	NA	NA	NA	3.26328	39	0.890738	1.08911	211.131	-938.82	3093.38	0	1140	0	1140	0	0.00418506	0	0	0	0	0.0718601	0.277967	0	0.0289325	0.0226869	0.00180077	0.0658313	0
TCGA-BP-5169	KIRC	C2	KIRC.2	0.560206	0.55	0.91	NA	-0.7945	-0.0665	1.0532	2.4083	-0.5018	0.1713	15	3	0.360657	1.30391	54	0.367389	7	7	0.903627	5.24567	332	3.85882	52	0.976609	2.3523	-483.37	-1287.56	2726.43	0	193	0	193	0	0.0367245	0.000439494	0.0141977	0	0	0.0471521	0.140255	0	0.0157295	0.0228434	0.0102153	0.0186517	0.0100255
TCGA-BP-5175	KIRC	C6	KIRC.4	0.314649	0.63	0.49	NA	-0.7489	-0.006	0.5912	0.5356	0.0199	0.2807	17	23	0.395087	1.04416	90	0.656016	19	8	NA	NA	NA	2.902	19	0.985588	1.74287	212.981	-861.112	2230.25	0	932	0	932	0	0.000425561	0	0	0	0	0.0366376	0.281813	0	0.0074429	0.0164381	0.0139133	0.0324046	0
TCGA-BP-5189	KIRC	C3	KIRC.1	0.307177	0.48	0	NA	-1.2399	-0.278	1.0484	0.3402	-0.1007	0.3254	28	125	0.248669	1.18809	59	0.138929	3	2	NA	0	1	4.01704	58	0.989312	1.12753	267.478	-769.41	2541.47	1	822	1	634	0	0.0235826	0	0	0	0	0.053301	0.380589	0	0.0201677	0.0939921	0.0290096	0.0178846	0.012028
TCGA-BP-5201	KIRC	C3	KIRC.4	0.239262	0.32	0.2	NA	-0.769	-0.0745	0.8554	1.4338	0.5919	-0.0198	14	1	0.170033	1.04853	115	0.641942	7	7	NA	NA	NA	1.77057	58	0.436054	2.22765	719.171	-1186.99	2270.32	0	951	1	NA	0	0.0122995	0	0.0058969	0	0	0.0864708	0.115038	0.0270412	0	0.000831483	0.0013557	0.0524448	0
TCGA-CJ-4638	KIRC	C3	KIRC.2	0.173302	0.32	0.23	NA	-0.7376	-0.144	-0.1456	0.2691	0.3837	-0.2629	29	158	0.588995	1.71089	73	0.239714	2	6	NA	NA	NA	2.94901	21	0.968629	2.4661	-156.919	-813.384	3174.63	1	431	1	70	0.014898	0	0.00677255	0	0	0.0193152	0.0230791	0.103987	0	0.065534	0.0732116	0.000734074	0.0652604	0
TCGA-CJ-4878	KIRC	C3	KIRC.2	0.0828503	NA	NA	NA	-1.1293	-0.1955	0.019	-0.6419	0.1866	-0.0787	NA	NA	NA	NA	79	0.108272	3	14	NA	NA	NA	1.55958	5	0.969022	1.26259	-244.062	-708.351	1691.19	0	2186	0	2186	0.013429	0	0.0109714	0	0	0	0.0472265	0.238504	0	0.160976	0.125366	0.0221213	0	0.0553606
TCGA-CJ-4891	KIRC	C6	KIRC.4	0.716813	NA	NA	NA	-1.467	-0.0565	1.0536	0.6984	0.8941	0.4779	NA	NA	NA	NA	62	0.0840943	3	2	0.774515	1.07371	4	3.04728	23	0.971865	2.06584	530.15	-1275.4	885.35	1	819	0	819	0	0.0220438	0.0326359	0	0	0.00941075	0.0334015	0.366804	0.0121343	0	0.267845	0.00523325	0	0.0344938
TCGA-CJ-4892	KIRC	C3	KIRC.4	0.241553	NA	NA	NA	-1.2435	-0.294	0.6036	1.1645	0.5164	0.0228	NA	NA	NA	NA	65	0.117463	3	5	NA	NA	NA	3.64979	71	0.85622	1.38781	309.294	-1107.89	2430.12	0	1521	0	1521	0	0	0	0	0	0	0.020825	0.0949096	0	0.00753102	0.0370808	0	0.125539	0
TCGA-CJ-4893	KIRC	C3	KIRC.1	0.249454	NA	NA	NA	-1.7312	-0.246	0.8889	1.0229	0.3474	-0.01	NA	NA	NA	NA	67	0.243863	6	6	0.97726	1.35477	4	3.78162	71	0.887145	1.51271	833.98	-1222.84	2016.69	0	750	0	750	0	0.00681229	0	0.012058	0	0	0.079459	0.204977	0	0.0391682	0.0469903	0.00304462	0.0441864	0
TCGA-CJ-4897	KIRC	C3	KIRC.1	0.129403	NA	NA	NA	-1.3022	-0.27	0.3954	0.5396	0.232	0.0493	NA	NA	NA	NA	59	0.643821	29	5	0.808757	2.57027	24	3.75246	45	0.985762	1.0868	299.384	-1025.61	2848.7	0	3341	1	1423	0	0.0464567	0	0.00230716	0	0	0.105589	0.238192	0	0.0641334	0.0527397	0	0.0436949	2.69e-05
TCGA-CJ-4920	KIRC	C3	KIRC.3	0.215226	0.4	0.21	NA	-0.7934	-0.1765	0.5943	0.2112	0.0396	0.4639	40	155	0.750234	3.44552	51	0.0714771	0	2	0.845776	0.92918	3	3.12242	24	0.982496	2.30205	255.854	-988.362	2900.64	1	139	0	139	0.00883497	0.0218625	0	0	0	0.00848417	0.0425509	0.381654	0.0334343	0	0.108203	0	0.0195701	0
TCGA-CJ-5678	KIRC	C2	KIRC.4	0.348194	0.42	0	NA	-0.9097	-0.033	1.2331	2.1027	0.6558	-0.3017	21	194	0.314171	1.171	152	0.175769	3	7	0.921003	1.27678	4	4.48302	105	0.963269	1.89222	1118.83	-1150.35	1618.49	1	574	1	399	0.000854705	0.0105888	0	0.0183505	0	0	0.0965341	0.121155	0	0.0409663	0.0211428	0.00573395	0.0872153	0
TCGA-CJ-5683	KIRC	C3	KIRC.4	0.121932	0.33	0.02	NA	-0.6335	-0.1555	0.3844	0.1081	0.0885	0.2028	33	194	0.615572	1.45499	69	0.173542	6	4	NA	NA	NA	2.02452	13	0.789304	3.19127	414.128	-933.07	2362.6	0	1889	0	1889	0.00775695	0	0.000521779	0.00900872	0.00232047	0	0.0423455	0.419906	0	0.0568684	0.0762219	0	0.0426471	0
TCGA-CJ-6033	KIRC	C6	KIRC.3	0.32899	0.41	0.22	NA	-0.6412	0	0.5291	0.1615	0.1145	0.4288	40	0	0.61543	1.84629	99	0.255368	4	6	0.963476	1.33566	4	3.11548	24	0.980309	2.0436	450.393	-405.675	1174.7	1	224	1	144	0	0.0220482	0	0	0	0.065244	0.0555239	0.360868	0	0.0120781	0.130467	0	0.0184844	0
TCGA-CW-5583	KIRC	C3	KIRC.1	0.0774382	0.37	0	NA	-1.4956	-0.3615	0.109	-0.2231	0.1788	0.0727	11	58	0.194662	0.611795	66	0.0847656	3	3	NA	0	1	2.52381	19	0.857144	1.33433	121.496	-722.244	4198.3	0	2489	0	2489	0	0.0468098	0.0106989	0	0	0	0.086054	0.263827	0	0.091473	0.0596999	0.022031	0.0488151	0.0598436
TCGA-CW-5585	KIRC	C3	KIRC.1	0.0476309	0.2	0	NA	-1.4293	-0.3745	-0.1941	-0.8681	-0.0865	-0.1256	14	10	0.281608	1.07011	88	0.150276	3	10	NA	NA	NA	1.79176	6	1	1.14941	-189.957	-1367.42	3657.23	0	2609	0	2609	0	0.00344483	0.0203369	0	0	0	0.0368239	0.316984	0	0.0446065	0.182944	0	0.0514486	0.0951969
TCGA-CZ-4866	KIRC	C3	KIRC.1	0.200053	0.45	0.09	NA	-1.232	-0.2275	0.7751	-0.1409	0.0378	-0.2735	32	61	0.496322	2.07835	58	0.690407	25	3	0.962014	0.666817	2	2.902	19	0.985588	1.57334	-706.633	-1406.51	1640.54	0	3267	0	3267	0	0.0113259	0	0	0	0.120558	0.0270132	0.50203	0	0.0211744	0.0648731	0.0194554	0.0229543	0
TCGA-CZ-5454	KIRC	C4	KIRC.3	0.144335	0.25	0	NA	-1.3998	-0.121	1.4594	0.5225	0.2039	0.0676	11	5	0.284225	0.511605	75	0.139782	4	8	NA	NA	NA	3.71139	43	0.986757	1.11212	778.666	-1305.59	3458.74	1	722	1	423	0	0.0104027	0.00772639	0.0188489	0.00467281	0.0423212	0.00331756	0.602048	0.0554917	0	0.016173	0.012284	0.00951133	0
TCGA-CZ-5463	KIRC	C3	KIRC.1	0.164774	0.27	0	NA	-1.1683	-0.3285	0.6247	0.036	0.3915	-0.4374	27	84	0.256738	1.19811	43	0.20837	6	0	NA	NA	NA	3.14921	35	0.885767	1.05029	206.321	-769.969	3087.3	0	662	0	662	0.00710703	0	0	0	0	0	0.175542	0.359764	0	0.0127754	0.00727093	0.00204934	0.0454901	0
TCGA-CZ-5465	KIRC	C3	KIRC.1	0.062275	0.37	0.12	NA	-1.3224	-0.175	0.3171	-0.3359	0.4645	-0.0816	50	122	0.570968	2.63733	55	0.752112	27	4	0.913698	1.0038	3	2.77598	18	0.960422	1.91553	-196.317	-1369.03	3337.26	1	2564	0	2564	0	0.0352275	0	0	0	0	0.0781864	0.391462	0.056179	0	0.0441765	6.64e-05	0.0615214	0
TCGA-CZ-5466	KIRC	C3	KIRC.	0.410573	0.62	0	NA	-0.9074	-0.1575	1.2836	1.7508	-0.022	0.251	27	115	0.509022	1.67678	54	0.306837	10	12	NA	NA	NA	3.09804	37	0.857965	1.93617	537.481	-1314.73	2773.59	0	685	0	685	0.00887571	0.0095966	0	0.0342707	0	0.0227772	0.0552872	0.380348	0	0.0192626	0.0251154	0	0.0679859	0
TCGA-CZ-5982	KIRC	C3	KIRC.1	0.133512	0.38	0.09	NA	-1.5905	-0.3145	0.0794	-0.539	-0.4758	0.1085	20	68	0.320754	1.10806	39	0.115398	2	4	NA	0	1	2.35167	11	0.980724	0.642144	54.2814	-1116.26	1411.48	0	2439	0	2439	0	0.00269518	0	0	0	0	0.0605323	0.298802	0	0.0986766	0.0929439	0.0326384	0.0177338	0.0147123
TCGA-CZ-5986	KIRC	C3	KIRC.1	0.141525	0.33	0.04	NA	-1.0963	-0.432	0.4742	-0.3389	0.3018	-0.1388	15	46	0.552303	1.27902	57	0.179382	6	0	NA	NA	NA	2.77259	16	1	0.723943	-31.7314	-723.559	3418.04	0	373	0	373	0	0.0117453	0	0.0571168	0	0	0.133684	0.425678	0	0.0401051	0.0472534	0.00113536	0.0192911	0.0299362
TCGA-DV-5565	KIRC	C3	KIRC.3	0.12414	0.3	0	NA	-1.8411	-0.0605	0.406	0.1269	-0.2434	0.3897	28	75	0.314203	1.3425	58	0.187181	7	12	NA	NA	NA	2.45831	12	0.989297	0.767951	-35.6498	-666.764	-532.668	0	1329	0	1329	0.00130502	0	0.00863491	0	0	0.0348799	0.0569946	0.472235	0.000692916	0.0222874	0.116155	0	0.0289106	0.0118104
TCGA-G6-A8L6	KIRC	C3	NA	0.190777	0.38	0.09	NA	-1.7051	-0.1815	0.6693	0.8656	0.2323	-0.0207	29	34	0.373423	1.4439	70	0.0912167	1	2	NA	NA	NA	2.27187	10	0.98666	1.25929	289.438	-1675.03	2427.18	1	313	1	304	0	0.0175189	0	0	0	0	0.0330881	0.288014	0	0.0137551	0.20866	0	0.0423199	0
TCGA-T7-A92I	KIRC	C3	NA	0.272362	0.33	0.01	NA	-1.8544	-0.3545	0.2338	-0.4714	0.0533	-0.7678	23	192	0.150725	0.854109	77	0.0779178	2	4	NA	NA	NA	2.55779	14	0.969207	1.33876	-1216.8	-1678.34	3977.91	0	356	0	356	0	0	0	0.0228177	0	0	0.0128566	0.337187	0.0347873	0	0.124102	0	0.0503285	0
TCGA-3Z-A93Z	KIRC	C3	NA	0.129826	0.58	0.05	NA	-1.3458	-0.197	0.2971	0.4917	0.1684	0.1044	29	88	0.365928	1.85403	63	0.224	7	5	NA	0	1	2.07944	8	1	0.981074	242.13	-1137.21	2005.26	0	385	0	385	0	0.0766326	0.000222545	0.00193022	0	0	0.0914899	0.262987	0	0.0300915	0.0843961	0	0.0317525	0.0190835
TCGA-A3-3317	KIRC	C3	KIRC.2	0.211198	0.59	0.01	NA	-0.8625	-0.2585	0.8442	0.6534	0.1345	0.325	34	220	0.668337	1.643	178	0.288655	7	9	NA	NA	NA	3.23582	33	0.925442	1.93313	-156.488	-109.522	91.5178	0	1491	1	560	0.0194486	0	0	0.0211006	0	0.0317671	0.104828	0.348228	0	0.0229933	0.0382621	0.00436071	0.0629979	0
TCGA-A3-3351	KIRC	C3	KIRC.2	0.353867	0.43	0	NA	-1.1412	-0.395	1.2242	1.0633	0.9325	0.0885	NA	NA	0	0	90	0.0935474	1	3	0.977683	0.677678	2	3.24363	44	0.857154	1.63938	315.317	-746.617	3073.27	0	910	0	910	0.00744448	0	0	0	0	0	0.0548322	0.237227	0	0.0180942	0.118658	0.00921172	0.0569492	0
TCGA-A3-3365	KIRC	C3	KIRC.1	0.167391	NA	NA	NA	-1.3949	-0.1695	0.5631	0.7526	0.4053	0.2379	21	165	0.16673	0.972589	83	0.117117	NA	NA	NA	NA	NA	3.23573	28	0.971048	1.50858	420.957	-651.375	208.172	0	873	0	873	0.0179557	0.0132177	0.00883957	0	0	0	0.0539569	0.333332	0	0.117806	0.01456	0	0.00920439	0.0416752
TCGA-A3-3367	KIRC	C3	KIRC.1	0.138903	0.28	0.02	NA	-1.1044	-0.319	0.7486	0.1237	0.7993	0.0232	29	109	0.482164	1.73012	103	0.0662318	1	5	NA	NA	NA	3.49166	34	0.99016	1.40618	156.192	-1093.98	3159.76	0	2270	0	2270	0	0.0455857	0	0.0432489	0	0	0.0689738	0.338572	0	0.0561485	0.059838	0	0.00266894	0.0211483
TCGA-AK-3427	KIRC	C4	NA	0.0164123	NA	NA	NA	-1.7021	0.039	-0.8338	-1.628	-1.1351	-0.988	5	0	0.169409	0.282348	63	0.200923	6	0	NA	NA	NA	NA	0	NA	1.7565	-1760.56	-1778.19	1476.86	0	3583	0	3583	0.0144869	0	0.0451215	0	0	0	0.0182181	0.318094	0	0.0817504	0.180674	0	0.0287817	0.0113161
TCGA-AK-3430	KIRC	NA	KIRC.	0.105984	0.33	0.21	NA	NA	NA	NA	NA	NA	NA	NA	NA	0.340814	1.90288	60	0.54527	15	4	NA	NA	NA	NA	NA	NA	NA	NA	NA	NA	1	480	0	480	NA	NA	NA	NA	NA	NA	NA	NA	NA	NA	NA	NA	NA	NA
TCGA-AK-3431	KIRC	C3	KIRC.3	0.180176	NA	NA	NA	-1.1507	-0.147	0.5464	0.3464	-0.0256	0.5155	NA	NA	NA	NA	54	0.0425828	1	5	NA	NA	NA	2.47769	15	0.914937	1.73188	257.11	-75.4523	196.277	1	2241	0	2241	0	0.023437	0	0	0	0	0.0289676	0.356854	0	0.0308356	0.106322	0.00384058	0.00151349	0.0780723
TCGA-AK-3433	KIRC	C3	NA	0.00672508	NA	NA	NA	-1.9369	-0.4765	-0.3283	-1.3658	-0.6871	-0.7712	NA	NA	NA	NA	75	0.947705	13	0	NA	NA	NA	0	1	NA	1.72731	-1119.49	-865.649	2619.99	0	3409	0	3409	0	0.0334781	0.00259169	0	0.00286186	0	0.015145	0.297659	0	0.134792	0.0581413	0	0	0.0987406
TCGA-B0-4712	KIRC	C2	KIRC.4	0.33389	0.59	0.06	NA	0.0399	0.1785	1.0343	1.3919	0.3798	0.4489	53	13	0.701141	2.74082	88	0.67997	25	6	0.97804	1.07449	3	3.74842	55	0.93539	1.40509	297.922	-351.955	-1028.88	1	1337	1	1337	0	0.0228005	0	0.00125605	0	0	0.101656	0.287917	0	0	0.0189789	0.00846113	0.0584608	0
TCGA-B0-4813	KIRC	C3	KIRC.2	0.0802683	NA	NA	NA	-0.5616	-0.1	0.123	-0.3564	-0.2477	0.1632	NA	NA	NA	NA	148	0.784191	6	28	NA	NA	NA	NA	0	NA	1.82734	-671.244	-630.737	1985.77	1	18	0	18	0.0185925	0	0.0169832	0	0	0.111982	0	0.428687	0.0685875	0	0.0837232	0	0.0254247	0
TCGA-B0-4816	KIRC	C3	KIRC.3	0.376741	0.57	0	NA	-1.3193	-0.2775	1.185	0.3758	0.1634	0.2259	31	114	0.230748	1.5287	68	0.0376206	2	6	NA	NA	NA	3.19142	28	0.95775	1.39242	-82.3957	-1213.33	318.984	1	1371	1	1371	0	0.00633469	0.00273693	0	0	0	0.0281495	0.345121	0	0.0141966	0.240774	0.0038939	0.0114455	0.0411075
TCGA-B0-4828	KIRC	C3	KIRC.2	0.0947753	NA	NA	NA	-1.0197	-0.2205	0.1641	0.5399	0.4457	-0.2106	NA	NA	NA	NA	123	0.560187	6	5	NA	NA	NA	3.27887	29	0.973741	1.95393	323.112	-1266.18	2553	1	307	1	307	0	0.0352027	0.00237676	0	0	0	0.0391127	0.106678	0	0.00469914	0.120552	0	0.0338663	0.0446127
TCGA-B0-4847	KIRC	C3	KIRC.2	0.365177	NA	NA	NA	-0.8649	-0.159	1.094	1.8619	0.6114	-0.2718	NA	NA	NA	NA	61	0.0581082	0	5	NA	0	1	4.2913	84	0.968511	1.96486	537.609	-1083.03	1318.19	1	793	0	793	0	0.028611	0	0	0	0	0.0517775	0.108694	0.0105914	0	0.0546717	0	0.0345466	0
TCGA-B0-4848	KIRC	C3	KIRC.4	0.373644	NA	NA	NA	-1.027	-0.191	1.0443	0.9946	0.3622	0.256	NA	NA	NA	NA	99	0.361621	3	9	0.536291	1.23486	10	3.61665	41	0.9739	2.36493	480.611	-1065.72	352.6	1	883	1	494	0	0.0256744	0	0	0	0.0251797	0.0728651	0.267654	0	0.0119308	0.104096	0	0	0.011279
TCGA-B0-4945	KIRC	C3	KIRC.1	0.17863	0.57	0.07	NA	-1.8531	-0.285	0.3418	0.2196	0.2696	0.0349	27	120	0.200845	1.0903	81	0.159688	3	11	NA	NA	NA	2.83578	22	0.917417	1.60143	891.244	-982.644	1380.29	1	2145	0	2145	0.00499145	0.00550348	0.00948836	0	0	0	0.100974	0.35876	0	0.0204612	0.0278394	0.00256873	0.0453265	0.00671617
TCGA-B0-5080	KIRC	C3	KIRC.3	0.411494	0.7	0.2	NA	-0.8767	-0.192	0.7345	2.0966	0.0629	0.8212	34	171	0.478667	1.6155	54	0.052353	2	0	0.572639	3.02537	197	4.53042	103	0.977493	1.75745	588.716	-545.088	-1272.33	1	342	1	103	0.0036475	0.0685985	0	0	0	0	0.027008	0.155778	0	0.0490176	0.0220611	0.00392345	0.0787582	0
TCGA-B0-5110	KIRC	C3	KIRC.1	0.160132	0.47	0	NA	-1.6466	-0.315	0.5288	0.2542	0.2791	0.1304	28	260	0.486357	1.43046	60	0.0723824	1	6	NA	NA	NA	3.00609	28	0.902133	0.929073	556.224	-750.939	2521.07	0	2009	0	2009	0	0.0312009	0.00302762	0	0	0	0.0788758	0.347999	0.0515022	0	0.0936682	0	0.0398838	0.0206723
TCGA-B0-5121	KIRC	C3	KIRC.2	0.167823	0.37	0.02	NA	-1.2208	-0.223	0.6372	0.6819	0.3905	0.1259	14	4	0.400767	1.03054	74	0.0748062	1	7	NA	NA	NA	4.06775	60	0.993504	1.28909	479.78	-1058.37	1963.67	0	1485	0	1485	0.00250838	0	0	0	0	0	0.0608342	0.259667	0	0.0683328	0.0870372	0	0	0.0789039
TCGA-B0-5400	KIRC	C3	KIRC.4	0.545774	0.71	0.09	NA	-1.4688	-0.0705	0.7646	0.8841	-0.1637	0.3713	14	0	0.346695	0.924519	49	0.0987391	2	2	NA	NA	NA	2.3719	12	0.954523	1.86681	605.964	-816.977	1504.14	0	1733	0	1733	0.000383473	0	0	0	0	0.057728	0.024784	0.278428	0.0476498	0	0.0168549	0.0379083	0.156609	0
TCGA-B0-5696	KIRC	C3	KIRC.4	0.131422	0.44	0.24	NA	-1.2225	-0.0835	0.2622	-0.0255	0.3007	0.1329	28	36	0.437386	1.45795	77	0.254795	6	10	NA	NA	NA	3.1418	24	0.988594	1.54413	292.81	-1226.31	2044.92	0	2609	1	1717	0	0.00636869	0	0	0	0	0.0690177	0.380087	0	0.0346209	0.121181	0.000903117	0.0341027	0
TCGA-B0-5706	KIRC	C3	KIRC.2	0.439969	NA	NA	NA	-1.0268	-0.2735	0.8894	2.2494	0.2939	0.202	24	157	0.502859	1.28508	69	0.0843704	NA	NA	0.713857	3.49101	133	2.74362	22	0.887604	0.931612	1415.28	-890.665	1901.1	0	3205	0	3205	0	0.147168	0.013335	0	0	0	0.0271062	0.071048	0.0115076	0	0.0255859	0.00908853	0.0322194	0
TCGA-B2-3923	KIRC	C3	NA	0.0592516	0.13	0	NA	-1.8779	-0.396	-0.1954	-1.0381	-0.7861	-0.8012	10	0	0.146098	0.486992	67	0.94773	10	0	NA	NA	NA	1.03972	3	0.946395	1.48086	-1263.01	-882.191	2500.6	0	992	0	992	0	0.0258087	0	0.00196707	0.0173246	0	0.0364603	0.469028	0	0.060261	0.116882	0	0	0.0487189
TCGA-B2-4102	KIRC	C3	KIRC.1	0.293632	0.51	0.03	NA	-1.4223	-0.3405	1.0291	0.594	0.7401	-0.0678	25	103	0.551147	1.40543	121	0.081844	0	4	0.917148	1.90716	8	3.62666	40	0.983132	1.71702	314.591	-831.466	3783.75	0	952	0	952	0	0.0203542	0.00418424	0	0	0	0.0915044	0.283422	0	0.0663158	0.143969	0.026668	0.0126986	0.0392635
TCGA-B2-5639	KIRC	C3	NA	0.308679	0.4	0	NA	-0.9527	-0.162	0.8253	0.8216	0.4312	-0.1166	18	131	0.392238	1.26077	68	0.171521	3	6	0.949281	0.657991	2	2.89037	18	1	2.15669	731.958	-958.237	653.595	1	1003	1	163	0	0.0346457	0	0.0550144	0	0	0.0834866	0.332445	0	0.00416661	0.065663	0.014179	0.0256515	0
TCGA-B8-4148	KIRC	C3	KIRC.2	0.249178	0.45	0.01	NA	-0.9366	-0.324	1.0448	1.3505	1.0346	-0.1936	17	91	0.222806	0.779819	66	0.0821953	2	5	0.830481	1.48802	6	2.56242	49	0.658412	1.20831	248.635	-1092.88	2351.18	0	1520	0	1520	0.00944822	0	0	0	0	0	0.0923413	0.166692	0.00433222	0	0.0420707	0	0.123675	0
TCGA-B8-5159	KIRC	C3	KIRC.1	0.153873	NA	NA	NA	-1.0993	-0.321	0.5166	0.5768	0.3844	-0.0327	18	31	0.297422	1.39788	79	0.239329	5	6	NA	NA	NA	2.9102	34	0.825271	1.7177	56.9789	-956.013	3559.51	0	722	0	722	0	0.011008	0	0	0	0	0.0750534	0.231517	0	0.0228634	0.0708038	0.0168053	0.0611816	0
TCGA-B8-A54G	KIRC	C3	NA	0.412164	0.5	0	NA	-0.5903	-0.251	1.6765	1.5696	0.998	-0.3185	18	1	0.266527	0.959497	84	0.142693	1	14	NA	NA	NA	1.36848	29	0.406403	1.65878	741.741	-1158.14	1403.34	0	53	0	53	0.0124611	0	0	0.014133	0	0	0.0373626	0.291999	0.00245039	0	0.0523603	0.00120292	0.0606125	0
TCGA-BP-4327	KIRC	C3	KIRC.2	0.113322	NA	NA	NA	-1.5557	-0.268	0.3237	0.2879	0.1435	0.1264	NA	NA	NA	NA	73	0.291778	4	4	0.829585	1.33517	5	2.77598	17	0.979798	1.21368	350.426	-1771.94	2591.33	1	109	0	109	0	0.00131339	0	0	0	0.0130423	0.0384495	0.318189	0	0.02045	0.0276291	0.00511076	0.0452734	0.0571644
TCGA-BP-4337	KIRC	C3	KIRC.2	0.316218	NA	NA	NA	-1.1577	-0.208	0.3847	0.9292	-0.3065	0.4893	NA	NA	NA	NA	79	0.809176	15	6	0.92892	1.80759	7	2.73634	16	0.986926	1.81738	174.929	-662.057	1015.21	1	2	0	2	0.0155112	0.0378548	0	0	0	0	0.0665496	0.255892	0	0.0951445	0.0339148	0	0	0.0349848
TCGA-BP-4352	KIRC	C1	KIRC.2	0.147285	NA	NA	NA	-0.5102	-0.1365	-0.5012	-0.7843	-0.1874	0.3906	NA	NA	NA	NA	246	0.934237	22	23	0.911074	1.00092	3	1.38629	4	1	2.46752	945.488	-1042.94	-1170.64	1	344	1	13	0.0316197	0	0.0184015	0	0	0	0.0215022	0.201278	0	0.0427782	0.0543959	0.00439627	0.0803208	0.0388523
TCGA-BP-4354	KIRC	C4	KIRC.3	0.674897	NA	NA	NA	-0.0628	-0.0475	1.8286	0.6879	0.8086	0.5436	NA	NA	NA	NA	72	0.197553	4	9	NA	NA	NA	3.54501	35	0.997092	2.46251	30.0022	-163.688	-2528.48	1	1034	1	685	0	0	0	0	0	0	0.048694	0.510343	0	0.00761897	0.143021	0.0876373	0.00273603	0
TCGA-BP-4759	KIRC	C6	KIRC.4	0.153225	NA	NA	NA	-0.8746	-0.1095	0.3884	0.3563	0.6897	0.2191	NA	NA	NA	NA	81	0.109406	NA	NA	NA	NA	NA	3.04728	23	0.971865	1.78657	420.934	-710.97	3402.63	0	2372	0	2372	0	0.0184322	0.0110899	0	0	0.00213319	0.0348308	0.28807	0	0.0239935	0.0624009	0	0.0147238	0.0526744
TCGA-BP-4777	KIRC	C3	KIRC.4	0.543694	NA	NA	NA	-0.661	-0.1395	1.4432	2.1786	0.4735	0.0041	NA	NA	NA	NA	78	0.154023	2	5	0.940373	2.25492	11	4.73466	159	0.93406	1.45481	1358.05	-655.426	560.681	0	1731	0	1731	0.00475783	0.0231283	0	0	0	0.0321434	0.0538166	0.242096	0	0.00296326	0.0100328	0.00514239	0.0861592	0
TCGA-BP-4804	KIRC	C3	KIRC.3	0.513814	NA	NA	NA	-0.7957	-0.279	1.2323	1.9045	0.6273	0.4686	NA	NA	NA	NA	57	0.0618925	NA	NA	0.794431	1.74554	9	4.41015	95	0.96844	1.93244	642.554	-442.385	2126.18	0	1459	1	295	0	0.00694593	0	0	0	0.100047	0.0840474	0.235268	0	0.0147464	0.00803135	0	0.0481461	0
TCGA-BP-4962	KIRC	C3	KIRC.4	0.425557	0.53	0.24	NA	-1.0055	-0.164	1.2265	1.5429	0.1236	0.2714	15	30	0.0860533	1.06132	63	0.283365	5	4	0.927056	2.44655	14	3.54089	70	0.833445	1.64836	181.829	-642.476	1697.43	0	1785	0	1785	0	0.0043524	0	0.0153444	0	0	0.0556653	0.262878	0	0.0198051	0.0225927	0.00636489	0.0789607	0
TCGA-BP-4991	KIRC	C3	KIRC.1	0.160872	0.36	0.1	NA	-1.0713	-0.347	0.6053	-0.1084	0.7855	0.1993	17	32	0.513856	1.08481	117	0.137758	2	8	NA	NA	NA	2.30259	10	1	0.928405	454.89	-328.662	2609.78	0	1413	0	1413	0.0113294	0	0.000423501	0	0	0	0.0660775	0.419392	0	0.0807073	0.083597	0.0100143	0.0642893	0.0365477
TCGA-BP-4994	KIRC	C3	NA	0.145348	0.28	0.25	NA	-1.84	-0.2935	0.3167	0.2169	-0.1495	-0.2345	5	10	0.345593	0.316793	63	0.94773	16	0	0.837789	3.31031	52	3.4031	34	0.965046	1.89256	89.1365	-1618.12	2436.7	0	1308	0	1308	0	0.0605778	0	0	0	0	0.0488222	0.293879	0.0969032	0	0.0790206	0.00770833	0.111047	0
TCGA-BP-5004	KIRC	C3	KIRC.1	0.189312	0.46	0	NA	-0.9115	-0.2955	0.5212	-0.0744	-0.2385	0.1776	19	122	0.376119	1.09942	98	0.261886	5	10	NA	NA	NA	3.52184	35	0.990576	1.64906	-160.493	-866.739	2951.74	0	1126	0	1126	0	0.0202221	0	0	0	0.245085	0.0681698	0.354878	0	0.0248253	0	0.0114979	0.00995361	0
TCGA-BP-5187	KIRC	C3	KIRC.2	0.292236	0.58	0.03	NA	-1.0544	-0.2585	0.4203	0.7145	0.6884	0.3515	39	6	0.419993	1.45598	51	0.129317	4	0	NA	NA	NA	3.02462	24	0.951722	1.97443	570.549	-379.837	2469.27	0	406	0	406	0	0.058883	0	0	0	0	0.107231	0.21264	0.0142224	0.00180442	0.0211515	0.00451169	0.0628399	0
TCGA-BP-5198	KIRC	C6	KIRC.3	0.319033	0.57	0.04	NA	-0.5531	-0.073	1.0569	0.9708	-0.3919	0.7407	18	13	0.447653	1.73465	118	0.485125	16	5	0.882526	3.92076	85	3.70267	42	0.990636	1.79846	427.404	-202.841	1705.41	0	603	0	603	0	0.1014	0	0	0	0.101367	0.0240074	0.304208	0	0	0.0176825	0.00652715	0.00263409	0
TCGA-CJ-4634	KIRC	C3	KIRC.1	0.158972	0.22	0.05	NA	-1.3797	-0.34	0.5073	-0.2338	0.1746	0.1671	32	110	0.720891	1.85768	93	0.0636707	2	4	NA	NA	NA	2.75167	16	0.992454	1.22676	-583.4	-1036.37	3244.13	0	3498	0	3498	0	0.0131317	0	0	0	0	0.0184408	0.504925	0	0.109965	0.0589285	0.000858685	0.00152143	0.0532155
TCGA-CJ-4635	KIRC	C3	KIRC.2	0.209276	NA	NA	NA	-0.7269	-0.3175	0.9803	1.1794	0.1432	0.1598	NA	NA	NA	NA	100	0.545977	22	1	NA	NA	NA	4.20457	75	0.973847	1.90191	-604.479	-879.963	2711.19	0	1416	0	1416	0.003781	0	0	0	0	0.0811299	0.0390352	0.261938	0.0048783	0	0	0.00370285	0.0407599	0
TCGA-CJ-4882	KIRC	C3	KIRC.2	0.476577	0.7	0.43	NA	-0.7091	-0.1565	1.0763	2.2388	0.0602	0.7223	26	31	0.454611	1.90368	67	0.0797051	3	4	0.817738	3.2152	51	4.37813	84	0.988109	2.72209	559.677	-449.519	-141.653	0	1883	0	1883	0	0.101066	0	0.00222327	0	0	0.0552058	0.129913	0	0.0184553	0.010358	0	0.0035735	0
TCGA-CJ-4902	KIRC	C3	KIRC.3	0.31127	0.6	0.03	NA	-1.0118	-0.2455	1.0201	1.2872	0.4091	0.5028	26	8	0.390066	1.47668	82	0.102022	1	7	0.928256	2.38093	13	4.42851	93	0.977035	1.44759	721.838	-664.218	1697.49	0	1520	0	1520	0	0.0148244	0	0	0	0.0491509	0.0670852	0.337097	0	0.0422957	0.0340734	0.00238994	0.0651765	0
TCGA-CJ-5672	KIRC	C3	KIRC.2	0.346053	0.43	0.02	NA	-1.1823	-0.2105	1.3335	1.6754	0.6491	0.1111	39	118	0.732497	2.25384	107	0.249038	6	11	0.995253	0.689856	2	2.41097	26	0.739993	1.60252	855.219	-1371.58	1689.12	1	2190	0	2190	0	0.00171851	0	0.00242706	0	0	0.076964	0.253026	0.00283559	0.00315501	0.0201556	0.00515878	0.0767343	0
TCGA-CZ-4853	KIRC	C3	KIRC.1	0.129103	0.22	0	NA	-1.3425	-0.2795	0.4042	0.2652	0.3838	-0.1708	29	57	0.696024	2.42216	76	0.115376	3	4	0.963347	1.33548	4	3.77586	44	0.997798	1.1489	-101.653	-1488.67	3713.32	0	774	0	774	0	0.0318226	0.00358841	0	0	0	0.120305	0.331228	0	0.0510478	0.0253436	0	0.00938235	0.0183276
TCGA-CZ-5464	KIRC	C3	KIRC.4	0.260952	0.52	0	NA	-0.3462	-0.131	1.1466	1.4179	0.7893	0.2229	NA	NA	0	0	54	0.635277	14	5	0.961584	1.87116	7	4.27762	97	0.935058	1.49453	812.509	-558.482	1533.59	0	2128	0	2128	0.00371754	0	0	0	0	0.0247843	0.0781409	0.275792	0	0.0156973	0.0152018	0.00972811	0.0732539	0
TCGA-CZ-5467	KIRC	C3	KIRC.1	0.104507	0.32	0	NA	-1.9159	-0.2765	0.3888	0.0977	-0.0011	0.2023	18	9	0.632129	1.37919	47	0.129674	4	10	0.874495	1.81846	8	2.65259	15	0.979519	1.21101	53.3882	-1290.83	1789.17	1	73	1	62	0	0.0228454	0.00423189	0.00367534	0	0	0.159914	0.215474	0	0.0612823	0.0753246	0.00622075	0	0
TCGA-DV-5567	KIRC	C3	KIRC.3	0.0355652	0.4	0	NA	-1.6351	-0.313	-0.3665	-1.4248	0.1896	0.2062	8	NA	NA	NA	69	0.000286012	0	0	NA	NA	NA	1.09861	3	1	1.03974	266.087	-1087.85	3917.22	0	2004	1	2004	0.00654737	0.00789381	0	0	0	0.0141026	0.040407	0.300501	0	0.24662	0.0498186	0.000398901	0	0.0151916
TCGA-DV-5574	KIRC	C3	KIRC.3	0.428158	NA	NA	NA	-0.8315	-0.208	1.3197	1.6221	1.2126	0.5447	NA	NA	0	0	45	0.21048	NA	NA	0.662455	2.18334	27	3.55981	39	0.971681	1.74613	509.999	-420.175	-468.553	0	2016	1	357	0	0.114211	0	0.00424492	0	0	0.0220348	0.364895	0	0.0237417	0.0120588	0	0.0319976	0
TCGA-DV-A4VZ	KIRC	C3	NA	0.0350365	0.15	0	NA	-2.3031	-0.125	-0.8721	-1.0735	-0.7291	0.1942	6	3	0.134441	0.268882	49	7.08e-05	0	0	NA	0	1	NA	0	NA	1.20679	-72.046	-592.447	2351.86	0	365	0	365	0.0154842	0.00347145	0.00223854	0	0	0.05572	0.0134859	0.278489	0	0.0508544	0.0135968	0.00379117	0.0558379	0.0325413
TCGA-EU-5906	KIRC	C3	KIRC.	0.228665	0.44	0	NA	-0.9555	-0.345	0.7802	0.0884	0.0944	0.1497	33	25	0.491116	1.64668	55	0.0471687	1	4	NA	NA	NA	3.18945	26	0.978932	1.30031	447.183	-675.454	3015.02	0	206	0	206	0	0.017318	0	0	0	0.00386071	0.0458094	0.449882	0	0.0658035	0.0580505	0.0213124	0.00769702	0.0172107
TCGA-A3-3370	KIRC	C3	KIRC.1	0.283637	0.57	0.01	NA	-1.0158	-0.3465	1.0092	0.8426	0.468	0.0048	19	5	0.238673	0.924859	71	0.100529	1	9	0.983802	0.68192	2	3.71099	62	0.899168	1.2673	187.631	-482.772	2994.36	0	2274	0	2274	0	0.00367174	0	0.00290187	0	0	0.0962142	0.279645	0	0.0151449	0.0328267	0.00392425	0.0528156	0
TCGA-A3-A6NL	KIRC	C3	NA	0.231827	0.47	0.03	NA	-1.2873	-0.3	0.8059	0.6374	0.3648	0.2913	22	NA	0.363278	0.8044	115	0.0967335	3	4	NA	NA	NA	2.30259	10	1	0.961934	369.279	-1149.2	2918.61	0	689	0	689	0	0.0593733	0	0	0	0	0.0598871	0.331273	0	0.026019	0.0686624	0.0168449	0	0.0741613
TCGA-A3-A8OV	KIRC	C3	NA	0.0879217	0.24	0	NA	-1.6903	-0.2485	0.3593	-0.5204	0.0473	-0.2357	45	16	0.874799	2.916	45	0.113516	3	5	NA	NA	NA	1.09861	3	1	1.39363	-650.184	-1959.83	3105.55	0	340	0	340	0.00231395	0	0	0	0	0	0.046235	0.379044	0	0.0301267	0.274125	0	0.0273459	0.0928654
TCGA-AK-3429	KIRC	C3	KIRC.4	0.31654	NA	NA	NA	-1.1286	-0.1295	0.9269	1.7124	0.6992	-0.3583	14	3	0.281541	0.647545	55	0.400956	NA	NA	NA	0	1	3.0794	88	0.687775	0.853324	709.846	-1026.69	2023.73	0	3328	0	3328	0.00327077	0	0	0.0189788	0	0	0.0961733	0.108311	0.00328123	0.00947481	0.0296602	0	0.0836871	0
TCGA-AK-3440	KIRC	C5	NA	0.0111654	0.09	0.03	NA	-1.6061	-0.236	-0.6172	-1.8683	-0.7863	-0.8298	NA	NA	0.0833231	0.472164	63	0.947749	14	0	NA	NA	NA	0	1	NA	1.11274	-1054.35	-1359.05	3601.54	0	2865	0	2865	0	0.0153236	0.16013	0	0	0	0	0.313403	0	0.00699437	0.113762	0.00186701	0.0106884	0.0893789
TCGA-AK-3458	KIRC	C2	KIRC.4	0.20626	0.56	0	NA	-1.0709	-0.0245	0.308	0.8001	0.207	-0.3164	24	53	0.217367	0.900521	73	0.306974	9	4	NA	NA	NA	2.71358	16	0.978717	1.87329	-123.693	-1434.55	2347.6	0	1168	0	1168	0.0374344	0.00597638	0.00194405	0	0	0	0.045977	0.194959	0	0.0492103	0.0504722	0.000288666	0.0318388	0
TCGA-AS-3777	KIRC	C4	NA	0.140851	0.23	0	NA	-0.3766	-0.0045	-0.0034	-0.0735	-0.0818	-0.3687	NA	NA	0.192448	0.494867	55	0.947729	12	0	NA	NA	NA	2.16396	9	0.984859	4.11738	-708.353	-360.122	2635.21	0	1238	0	1238	0	0.0505515	0	0	0	0.0031683	0.0713605	0.331405	0	0.072676	0.075204	0	0.0510095	0
TCGA-B0-4698	KIRC	C2	NA	0.509804	0.66	0.16	NA	1.0675	0.4285	0.9341	1.1763	0.843	0.0428	73	14	3.36907	11.3962	109	0.45835	13	20	0.445446	0.926279	8	4.123	110	0.877144	3.89245	1329.86	1060.69	-2399.31	1	42	1	42	0	0.000731786	0	0	0	0.0105786	0.061667	0.177695	0.029686	0	0.00168774	0.00760507	0.0723328	0
TCGA-B0-4699	KIRC	C2	NA	0.268037	NA	NA	NA	0.2731	0.056	0.968	0.7008	0.9737	0.397	NA	NA	NA	NA	91	0.918063	13	4	NA	NA	NA	3.23295	56	0.803146	2.35065	72.1131	-137.465	652.359	1	110	0	110	0.00482289	0	0	0	0	0	0.0509225	0.300732	0.0107165	0	0.00655235	0.00731489	0.0909744	0
TCGA-B0-4710	KIRC	C3	KIRC.	0.16118	0.47	0	NA	-0.6167	-0.2165	0.4913	1.0593	0.1354	0.1163	29	40	0.431129	1.85924	59	0.518025	19	5	0.82897	3.03698	39	2.92069	20	0.974949	1.48296	214.36	-771.454	2799.13	0	1755	0	1755	0.00395	0.0388236	0	0	0	0.00385814	0.0260601	0.224545	0.000263944	0.0231324	0.119201	0	0.0131563	0.0655296
TCGA-B0-4714	KIRC	C3	KIRC.2	0.221153	NA	NA	NA	-1.1022	-0.3225	1.0653	1.2091	0.7827	-0.0588	NA	NA	NA	NA	75	0.126539	3	5	NA	NA	NA	3.25364	60	0.794666	1.40647	546.897	-1278.24	2368.62	1	99	1	99	0.00514743	0	0	0	0	0	0.101674	0.184244	0	0.00467929	0.0399073	0	0.0782942	0
TCGA-B0-4718	KIRC	C3	KIRC.2	0.112241	NA	NA	NA	-1.4235	-0.2905	0.5316	0.9124	0.1257	0.2102	NA	NA	NA	NA	123	0.138414	2	10	NA	0	1	1.84219	10	0.800053	1.97207	550.536	-1320.61	2733.7	0	1778	1	768	0	0.0115133	0	0	0	0	0.0717276	0.249456	0	0.0482648	0.00793269	0.000642902	0.0401648	0
TCGA-B0-4814	KIRC	C3	KIRC.4	0.150765	NA	NA	NA	-0.9344	-0.2685	0.2679	0.4752	0.3794	-0.0115	NA	NA	NA	NA	80	0.199572	4	5	0.841226	3.10318	40	3.11843	25	0.968794	1.70859	-401.017	-1034.72	3225.92	1	168	1	168	0.0545294	0.00820157	0.00434637	0	0.00205134	0	0.0768508	0.211748	0	0.0700042	0.0753144	0.0104068	0	0.0211728
TCGA-B0-4817	KIRC	C3	KIRC.4	0.742193	NA	NA	NA	-1.063	-0.175	0.6068	0.4723	0.1669	-0.1613	NA	NA	NA	NA	81	0.0917486	4	3	0.996839	0.690956	2	1.73287	6	0.967132	1.74517	577.599	-1447.47	984.386	1	1019	0	1019	0.0188928	0	0	0	0	0.03026	0.0364653	0.0895364	0	0.0298772	0	0.412824	0.0886197	0
TCGA-B0-4824	KIRC	C3	KIRC.2	0.247426	NA	NA	NA	-1.0457	-0.3305	0.9838	1.1244	0.5835	-0.1865	NA	NA	NA	NA	107	0.0629443	2	5	NA	NA	NA	3.37818	42	0.903819	1.53193	271.377	-1318.47	2420.15	1	1657	0	1657	0.00701533	0	0	0.0109202	0.00823647	0	0.101203	0.181533	0.0213036	0	0.0555197	0	0.0593219	0
TCGA-B0-4842	KIRC	C3	KIRC.4	0.492802	0.64	0.01	NA	-1.4229	-0.183	0.8839	1.5258	-0.2047	0.2275	21	24	0.287903	1.43951	64	0.121244	3	7	NA	NA	NA	2.1384	10	0.928694	1.59542	120.624	-1260.32	2789.74	1	1724	1	250	0.00568397	0	0	0.000218799	0	0.0597859	0.0358178	0.177157	0	0.0323498	0.0341835	0.0206412	0.0680032	0
TCGA-B0-5094	KIRC	C3	KIRC.3	0.188037	0.31	0.05	NA	-1.1135	-0.3575	0.2397	0.0979	-0.2277	-0.0849	40	98	0.373827	2.12794	105	0.411574	12	12	NA	NA	NA	3.12828	24	0.984338	1.98157	-260.706	-1611.36	1331.48	1	333	1	75	0	0.0407723	0.00283295	0	0	0	0.0270071	0.26363	0	0.0476307	0.0604275	0.0218255	0.0280851	0.0858349
TCGA-B0-5097	KIRC	C3	KIRC.3	0.348615	0.62	0.19	NA	-0.4181	-0.136	1.0219	0.6448	0.0222	0.7612	19	7	0.322481	1.64172	67	0.158754	6	6	NA	NA	NA	3.99923	59	0.980796	2.1128	425.892	201.137	1816.21	0	665	1	359	0	0.0329431	0	0	0	0.162083	0.0410487	0.435766	0	0.0348467	0.00626623	0.00197978	0	0.0105713
TCGA-B0-5100	KIRC	C3	KIRC.3	0.0693223	0.37	0	NA	-1.4381	-0.207	-0.2397	-0.278	-0.1958	0.5219	13	0	0.31493	0.687121	93	0.0485264	2	0	NA	NA	NA	1.24068	4	0.894965	1.11591	-94.922	-402.954	1508.21	1	1913	1	1426	0	0.0388126	0	0	0	0.112332	0.0389803	0.262299	0	0.0468978	0.062059	0.00653631	0.0730662	0.0448537
TCGA-B0-5119	KIRC	C3	KIRC.1	0.124423	0.33	0	NA	-1.0229	-0.342	0.4252	0.1577	0.3573	-0.0859	15	69	0.513628	2.19719	50	0.0652988	2	5	NA	NA	NA	2.34971	20	0.784353	0.968022	169.927	-988.387	3061.15	0	1552	0	1552	0	0	0.00594157	0	0	0	0.033246	0.263149	0.00815496	0.00805507	0.0505304	0.0081815	0.0637906	0
TCGA-B0-5402	KIRC	C3	KIRC.1	0.159644	0.56	0.01	NA	-1.4587	-0.254	0.4782	0.0409	0.2462	0.0902	23	0	0.147508	1.41608	53	0.281386	5	15	0.575557	1.19684	8	2.86043	22	0.925394	2.05923	412.608	-1326.95	2898.75	0	1290	1	444	0	0.103687	0	0	0	0	0.160281	0.236388	0.0474739	0	0.046463	0.00249607	0.0913928	0.000746866
TCGA-B0-5703	KIRC	C3	KIRC.2	0.187672	0.37	0	NA	-1.0235	-0.2095	-0.0258	0.6482	-0.0819	0.0113	25	93	0.42246	1.63351	94	0.188403	5	14	NA	0	1	3.8393	49	0.986506	1.41356	348.995	-1246.82	2613.73	0	2246	0	2246	0	0.0122339	0	0	0	0.00736329	0.0620117	0.0268894	0	0.0390362	0.0677026	0	0.0943145	0.0717838
TCGA-B4-5377	KIRC	C3	KIRC.1	0.17529	0.3	0	NA	-1.3871	-0.3105	0.713	0.4609	0.4386	-0.0867	18	34	0.432751	1.29825	35	0.105286	4	3	NA	0	1	3.49884	53	0.881256	1.11073	-4.84367	-1254.1	2751.57	0	365	0	365	0	0.0304413	0	0	0	0	0.0817508	0.290444	0.0199769	0	0.102015	0	0	0.0138491
TCGA-B8-5165	KIRC	C3	KIRC.1	0.125315	0.63	0.03	NA	-1.4337	-0.284	0.5798	0.4932	0.5054	0.2907	5	2	0.176099	0.498946	40	0.0688098	0	3	0.789519	1.27068	5	3.80883	52	0.963956	1.58752	317.564	-373.108	2520.63	0	737	0	737	0	0.14943	0	0	0	0.0199953	0.0471753	0.27838	0	0.0695805	0.0261224	0.00369336	0.0372359	0
TCGA-B8-A54E	KIRC	C4	NA	0.448666	0.65	0	NA	-1.7016	-0.2635	0.2555	-0.3857	0.696	-0.9048	27	73	0.22005	1.12776	57	0.095903	4	2	NA	NA	NA	1.79176	6	1	2.67726	-993.128	-1676.18	1712.79	0	909	0	909	0.0073087	0.00670653	0.0105648	0	0	0	0.043196	0.4145	0	0.0126115	0.0779273	0	0.0538164	0
TCGA-BP-4163	KIRC	C3	KIRC.4	0.306485	0.49	0	NA	-1.2909	-0.267	0.94	0.5678	0.3727	0.0169	9	0	0.348573	1.16191	88	0.177446	6	4	NA	0	1	3.5556	37	0.984679	1.73915	-720.114	-1194.08	2355.48	0	2839	0	2839	0	0.0398183	0	0	0	0	0.0698736	0.419866	0	0.0628551	0.130117	0.00328932	0.0110563	0
TCGA-BP-4164	KIRC	C3	KIRC.1	0.0976364	0.27	0	NA	-1.3283	-0.3065	0.1621	-0.3968	0.0761	-0.2786	19	NA	0.347763	0.936285	78	0.947669	13	4	NA	NA	NA	2.39591	12	0.964184	0.773249	-34.6869	-1336.26	2476.65	1	992	0	992	0.0412432	0.00263455	0.0177654	0	0	0	0.0519958	0.305791	0	0.0272302	0.0691538	0.00717282	0.0717093	0
TCGA-BP-4349	KIRC	C3	KIRC.2	0.234015	NA	NA	NA	-1.8571	-0.241	0.2788	0.4351	0.1401	0.155	NA	NA	NA	NA	65	0.0497302	0	6	NA	NA	NA	2.95467	20	0.986294	1.51682	449.092	-1269.41	1574.57	0	372	0	372	0	0.0558201	0	0	0	0	0.0678598	0.245503	0	0.0226671	0.0508203	0	0.0426704	0.0312594
TCGA-BP-4351	KIRC	C3	KIRC.2	0.151027	NA	NA	NA	-0.957	-0.3325	0.3934	0.0221	-0.0983	0.2513	NA	NA	NA	NA	102	0.620749	24	1	NA	NA	NA	2.33125	13	0.908888	2.0088	200.652	-1059.43	1913.24	0	970	1	873	0	0.0684325	0	0	0	0	0.023183	0.31966	0	0.00519718	0.0568664	0	0.0436088	0.0346697
TCGA-BP-4762	KIRC	C3	KIRC.3	0.189287	NA	NA	NA	-1.0114	-0.1545	0.9434	1.3282	0.2957	0.3983	NA	NA	NA	NA	59	0.133222	1	9	0.889758	1.43201	5	3.86314	57	0.955502	1.63091	223.399	-326.635	2386.66	1	1343	0	1343	0	0.0810157	0	0.0236206	0	0	0.0342577	0.304049	0	0.0758924	0.0371905	0.00607487	0.0189057	0
TCGA-BP-4769	KIRC	C3	NA	0.123227	NA	NA	NA	-2.1459	-0.3255	-0.4009	-0.9031	-0.2096	0.3166	NA	NA	NA	NA	45	2.88e-05	NA	NA	NA	NA	NA	0	1	NA	0.891974	761.37	-108.705	3334.71	0	1876	0	1876	0.0240497	0.0506084	0.00550064	0	0	0	0.0343539	0.243235	0.00185343	0.0490385	0.0964657	0.00716719	0.0162763	0
TCGA-BP-4787	KIRC	C3	KIRC.3	0.296862	NA	NA	NA	-0.8669	-0.1155	1.2439	0.4146	0.3038	0.4592	NA	NA	NA	NA	96	0.503269	16	15	NA	0	1	3.0843	25	0.95819	2.09015	812.136	-1005.67	1218.65	1	480	1	259	0	0.0101597	0	0	0	0.0219333	0.0408286	0.465995	0.0438171	0	0.0410415	0.0521537	0.0335518	0
TCGA-BP-4799	KIRC	C6	KIRC.3	0.530765	NA	NA	NA	-1.6984	-0.027	0.7594	1.2007	0.1399	0.4942	NA	NA	NA	NA	55	0.632743	25	5	0.780867	1.71574	9	3.3359	34	0.94599	1.07436	1067.75	-510.556	-619.951	1	1133	1	352	0	0.0121082	0	0	0	0.0579973	0.0456981	0.176812	0.0804847	0	0.0062095	0.00385508	0.0391693	0
TCGA-BP-4971	KIRC	C3	KIRC.2	0.39597	0.63	0.09	NA	-1.0767	-0.3405	1.1072	1.2349	0.3213	0.4715	13	94	0.429897	0.974433	72	0.146339	5	4	NA	NA	NA	4.36542	83	0.98791	1.7922	67.3591	-90.6092	173.459	0	1487	0	1487	0.0397259	0	0	0.0244636	0	0.0582467	0.116791	0.198957	0	0.0666245	0.0623391	0	0.0513687	0
TCGA-BP-4973	KIRC	C3	KIRC.2	0.224217	0.36	0.23	NA	-1.2333	-0.3265	0.7598	0.5495	0.2454	0.0406	17	2	0.14427	0.779059	91	0.180174	2	5	NA	NA	NA	3.68902	55	0.920567	1.50403	273.169	-1002.09	2247.14	0	1384	0	1384	0.00855357	0.0077055	0.00110593	0	0	0	0.0850168	0.221972	0	0.0191824	0.0463334	0.0154592	0.052468	0
TCGA-BP-4975	KIRC	C3	KIRC.1	0.133832	0.27	0	NA	-1.0968	-0.2845	0.6109	0.2122	-0.2	0.2046	7	4	0.202009	0.346301	115	0.0892276	1	6	0.959059	1.54355	5	3.25365	27	0.987199	1.31048	-209.286	-965.799	3793.17	0	1433	0	1433	0	0.097829	0	0	0	0	0.0235724	0.442482	0	0.0494348	0.0620178	0.0130642	0.0231696	0.0209844
TCGA-BP-4985	KIRC	C1	KIRC.3	0.214478	0.56	0.1	NA	-0.8394	-0.0865	0.5319	0.2291	0.8785	0.7475	42	41	0.72327	2.05409	113	0.674539	22	11	NA	0	1	3.29584	27	1	3.13631	1009.5	-950.126	1903.5	1	952	1	205	0	0.0423336	0.0309335	0	0	0.0779862	0.0514361	0.309055	0.131435	0	0.0276757	0.0128418	0.0831873	0
TCGA-BP-5191	KIRC	C3	KIRC.2	0.448628	0.65	0	NA	-1.03	-0.1015	1.3991	2.2993	0.6203	-0.0467	19	15	0.42243	1.35178	61	0.39909	14	2	0.873273	2.52408	18	4.57285	103	0.986648	1.69824	919.616	-1159.11	1194.38	0	967	0	967	0.00601218	0	0	0	0	0.0825503	0.0435668	0.273602	0	0.000853314	0.0127863	0	0.0419774	0.00952012
TCGA-CJ-4872	KIRC	C3	KIRC.3	0.31098	NA	NA	NA	-0.752	-0.1285	0.8871	1.2312	0.6793	0.5268	NA	NA	NA	NA	69	0.19511	NA	NA	NA	0	1	4.05278	63	0.978192	2.10647	377.616	-665.856	882.912	0	1435	0	1435	0	0.13574	0.00125924	0.00491053	0	0.00407731	0.0734891	0.0986757	0	0.0304086	0.0760054	0	0.0063586	0.0603517
TCGA-CJ-4886	KIRC	C3	KIRC.1	0.244152	NA	NA	NA	-1.2382	-0.284	0.8371	1.0279	0.3968	0.274	NA	NA	NA	NA	65	0.0589925	1	6	0.744484	1.03207	4	4.09678	67	0.974336	1.27596	456.792	-819.06	1890.08	0	1952	0	1952	0	0.010155	0	0.000425419	0	0	0.112639	0.249287	0.000329414	0.0381265	0.00363549	0.00234741	0.114695	0
TCGA-CJ-4912	KIRC	C3	KIRC.2	0.177074	0.37	0.02	NA	-1.4567	-0.1235	0.3003	0.6349	-0.5044	0.2031	36	65	0.617003	1.82296	126	0.32148	8	10	0.945175	2.42433	13	2.63906	14	1	2.33395	-165.659	-1366.62	2336.46	0	1657	0	1657	0.088808	0	0	0	0	0.0359756	0.0017856	0.264761	0	0.0784024	0.0716736	0.00726201	0	0.0754658
TCGA-CJ-5682	KIRC	C3	KIRC.2	0.107849	NA	NA	NA	-1.0155	-0.2725	0.334	0.6292	0.2475	0.4236	29	172	0.447155	1.84451	61	0.552039	20	0	NA	0	1	2.3234	13	0.905826	1.69525	726.674	-148.901	1265.83	0	3736	1	55	0	0.1324	0.00104125	0	0	0	0.0935079	0.179114	0	0.0434882	0.0290038	0	0.0805668	0
TCGA-CJ-6027	KIRC	C2	KIRC.3	0.362951	0.44	0.16	NA	-0.3409	-0.0455	1.2993	1.5399	1.3487	0.0283	34	110	0.634409	2.04741	57	0.790747	9	13	0.1736	0.279398	5	4.0228	125	0.833169	1.62146	1058.37	-741.018	2032.65	1	3615	0	3615	0	0.00282767	0	0.00130124	0	0.00500698	0.148506	0.259426	0	0	0	0	0.0759142	0
TCGA-CJ-6031	KIRC	C3	KIRC.3	0.361908	0.61	0.07	NA	-0.7749	-0.1665	1.2612	1.6627	0.4115	0.5816	28	287	0.348294	1.74147	66	0.100345	2	5	0.818842	2.16097	14	4.19554	91	0.930099	1.53975	585.71	-414.419	1539.3	0	1906	0	1906	0	0.029036	0	0	0	0.0311192	0.0488745	0.427426	0	0.0398194	0.0022203	0.00945271	0.0248026	0
TCGA-CW-5580	KIRC	C3	KIRC.1	0.170912	0.37	0.12	NA	-0.7834	-0.2235	0.7409	-0.4758	0.1211	0.3123	44	152	1.10385	2.2658	59	0.229915	3	2	0.99582	0.69025	2	3.01495	21	0.990286	1.99156	514.53	-523.558	2646.62	1	1964	0	1964	0	0.000634452	0.0954628	0	0	0	0.0362132	0.382194	0.0441426	0	0.167322	0.0217272	0.0625968	0
TCGA-CW-6093	KIRC	C3	KIRC.1	0.125863	0.44	0.02	NA	-1.14	-0.281	0.287	-0.348	0.3336	0.0532	37	30	0.794878	2.88511	72	0.0731144	2	2	NA	NA	NA	1.33218	4	0.960964	0.802128	285.73	-339.367	1459.14	0	3146	0	3146	0	0.0136894	0.00321323	0	0	0	0.0234795	0.254314	0	0.086663	0.31704	0	0.0163006	0.0954236
TCGA-CZ-4862	KIRC	C3	KIRC.1	0.466928	NA	NA	NA	-0.7323	-0.2945	1.2722	1.6546	0.8493	0.1477	NA	NA	NA	NA	73	0.0505069	2	0	NA	NA	NA	4.62081	142	0.932399	1.72457	404.524	-733.412	2484.15	0	3271	0	3271	0.00605852	0	0	0.00130113	0	0	0.130584	0.183949	0	0.0164835	0.0133527	0.00505851	0.0319521	0
TCGA-CZ-5453	KIRC	C3	KIRC.1	0.0338279	0.22	0.01	NA	-1.3333	-0.21	-0.0693	-1.1799	-0.1769	-0.0972	35	31	0.655124	1.96537	71	0.131555	3	7	NA	NA	NA	0	1	NA	0.808994	443.256	-1397.29	2470.36	1	2419	0	2419	0	0.049056	0	0	0	0.0182014	0.0353654	0.554116	0.0368985	0	0.110437	0.00748319	0.0468977	0.0292915
TCGA-CZ-5461	KIRC	C3	KIRC.1	0.202441	0.6	0.08	NA	-1.3179	-0.197	0.8607	0.6077	0.7437	0.3092	23	20	0.26001	1.95007	63	0.588828	18	3	NA	NA	NA	4.71853	118	0.989067	2.10888	565.807	-950.71	1808.84	1	330	1	48	0	0.0422003	0	0	0	0	0.0979684	0.293882	0	0.0717689	0.0901734	0.00916184	0.0149171	0
TCGA-G6-A8L7	KIRC	C1	NA	0.320622	0.51	0.07	NA	0.0517	0.1325	-0.2903	0.5781	-0.7835	-0.2285	29	82	0.422155	1.41546	72	0.263588	9	11	NA	NA	NA	1.60944	5	1	1.58175	-447.149	313.125	1357.85	0	2133	0	2133	0.0252394	0	0	0	0	0.00804407	0.0388562	0.0558224	0	0.0395865	0.0288678	0	0.140255	0.00909635
TCGA-G6-A8L8	KIRC	C3	NA	0.0668771	0.2	0.02	NA	-1.8855	-0.2645	-0.3889	-0.3036	-0.2832	-0.1562	29	13	0.387229	1.62152	143	0.900695	5	20	NA	NA	NA	2.30259	10	1	1.16145	-556.208	-2020.32	3010.62	1	1091	0	1091	0.0452746	0	0.0175092	0	0	0	0.0234717	0.155234	0	0.0744914	0.0889696	0	0.102094	0.0465603
TCGA-A3-3307	KIRC	C3	KIRC.1	NA	NA	NA	NA	-1.2714	-0.2575	0.7872	0.4144	0.3178	-0.1656	NA	NA	NA	NA	81	0.0493644	1	5	NA	NA	NA	2.8178	23	0.898677	1.28246	68.3459	-1010.09	1545.44	0	1436	0	1436	0	0.00532871	0	0	0	0	0.0708171	0.347846	0	0.0181042	0.134682	0.0079018	0.00793939	0
TCGA-A3-3311	KIRC	C3	KIRC.1	0.2709	0.51	0.1	NA	-0.8553	-0.235	0.9392	0.6936	0.1873	0.1308	29	21	0.385274	1.2659	129	0.175428	1	7	0.924791	2.89968	23	3.46754	49	0.890982	2.2492	826.196	-645.846	1426.96	1	1191	0	1191	0	0.0999938	0	6.05e-05	0	0	0.0687009	0.340469	0.00459108	0	0.0765255	0.00815829	0.00836327	0
TCGA-A3-3329	KIRC	C3	KIRC.1	0.143828	NA	NA	NA	-1.426	-0.2305	0.8132	0.6222	0.2418	-0.1131	NA	NA	NA	NA	NA	NA	NA	NA	NA	NA	NA	3.47639	38	0.955686	1.36354	220.985	-1372.78	2563.69	0	1624	0	1624	0.00773275	0.00210491	0	0	0	0	0.166072	0.288171	0	0.012214	0.0587857	0.00804584	0.0216749	0
TCGA-A3-3331	KIRC	C3	KIRC.1	0.178099	0.44	0.03	NA	-1.0912	-0.413	0.859	0.4744	0.2434	-0.0271	39	36	0.692618	2.42416	91	0.140401	4	4	0.593294	0.95487	5	3.73049	47	0.96892	1.48452	601.344	-1128.28	3373.42	0	1485	0	1485	0.0217936	0	0	0	0	0	0.0896816	0.351808	0.102477	0	0.0474981	0.00921462	0.060996	0
TCGA-A3-3346	KIRC	C4	KIRC.	0.46039	0.47	0.07	NA	0.035	0.1385	1.0105	0.3838	1.4534	0.1117	29	64	0.750015	2.22227	129	0.959235	13	9	NA	NA	NA	2.947	20	0.983734	2.35692	-87.5028	-826.727	978.741	1	137	1	114	0	0.00333402	0	0	0	0.075759	0.0679741	0.39413	0	0.00830206	0.0755649	0.0419812	0.0409674	0
TCGA-A3-3347	KIRC	C3	KIRC.3	0.296441	0.74	0.53	NA	-0.1883	-0.1915	1.3774	1.1887	0.2864	0.665	21	81	0.309435	0.787652	69	0.390923	9	5	0.935968	3.84765	61	3.56875	45	0.9375	1.76425	84.657	-24.9392	642.213	1	1610	1	610	0.0179528	0.013115	0	0.00033269	0	0.210438	0.0283263	0.430227	0	0.0311899	0	0.0168873	0	0.0199849
TCGA-A3-3359	KIRC	C3	KIRC.2	0.197215	NA	NA	NA	-1.2526	-0.3725	0.8649	0.7521	0.495	-0.0808	NA	NA	NA	NA	61	0.0862974	1	4	NA	NA	NA	3.26004	47	0.846732	0.821336	410.541	-1329.17	2202.32	0	2504	0	2504	0	0.00649377	0	0	0	0	0.136119	0.243551	0	0.0395509	0.0616024	0.0130371	0.0284546	0
TCGA-A3-3380	KIRC	C3	KIRC.1	0.121522	0.55	0.04	NA	-1.4644	-0.2155	0.6143	0.4686	0.1103	0.1377	16	10	0.193465	0.718585	77	0.304276	10	10	NA	NA	NA	3.01855	23	0.962704	1.09289	141.147	-793.248	1846.2	0	567	0	567	0.0263087	0.00625848	0.0155416	0.00345238	0	0	0.00557581	0.411709	0	0.0681956	0.0801521	0.0127031	0	0.133555
TCGA-A3-A6NN	KIRC	C3	NA	0.226588	0.4	0.04	NA	-1.3027	-0.337	0.7613	0.2699	0.1011	0.3133	23	67	0.540049	2.3145	65	0.220449	6	5	NA	NA	NA	2.66891	18	0.923379	0.828836	-199.598	-955.297	2901.1	0	3	0	3	0.0020093	0	0	0	0	0	0.0670548	0.356532	0	0.0378304	0.0460006	0.00612674	0	0.154649
TCGA-A3-A8OU	KIRC	C3	NA	0.237803	0.42	0.1	NA	-1.279	-0.265	0.6072	0.5761	-0.2137	0.179	37	12	0.487501	1.60875	58	0.0225106	0	4	0.798222	2.60069	26	3.09104	22	1	NA	154.876	-1487.37	2524.14	0	0	0	0	0.00668797	0	0	0	0	0	0.0539847	0.351237	0	0.0233252	0.0997985	0.00624242	0	0.0573308
TCGA-AK-3456	KIRC	C3	KIRC.1	0.200016	0.28	0.07	NA	-1.8097	-0.285	0.6063	-0.2526	-0.5278	-0.0855	10	1	0.451898	0.649603	66	0.0383261	1	2	NA	NA	NA	1.84622	7	0.94877	1.80215	-867.356	-1919.97	2391.66	0	1143	0	1143	0	0.0437753	0	0.0308737	0	0.0849251	0.00980155	0.652569	0	0.0315752	0.0191248	0.00847731	0.00374229	0.00870156
TCGA-B0-4690	KIRC	C6	KIRC.3	0.425728	NA	NA	NA	0.2782	0.064	1.4735	1.2589	0.2189	0.5227	NA	NA	NA	NA	180	0.443928	11	18	0.702733	1.25913	6	3.6604	54	0.917626	2.13954	747.931	17.7111	641.395	1	43	1	43	0	0.0178113	0	0	0	0	0.0824557	0.279717	0.0257745	0	0.0748763	0.0420578	0.0538633	0
TCGA-B0-4815	KIRC	C3	KIRC.2	0.506399	0.67	0.16	NA	-0.2952	-0.1175	1.4601	2.5989	0.4414	0.1324	31	6	0.613241	1.61673	61	0.475014	14	13	0.748839	4.25609	294	4.61293	147	0.924355	2.30273	1145.65	-830.124	660.868	1	1588	1	1588	0.0378873	0	0	0	0	0.0108847	0.0796959	0.143956	0	0.0113488	1.1e-06	0.00757583	0.067675	0
TCGA-B0-4841	KIRC	C3	KIRC.2	0.084436	NA	NA	NA	-1.4932	-0.287	0.1681	0.1406	0.1474	0.3329	NA	NA	NA	NA	95	0.164884	3	11	NA	NA	NA	0.9557	3	0.869916	1.95049	781.179	-769.564	-674.512	1	204	1	108	0	0	0.0108689	0	0	0	0.0520835	0.360754	0	0.0493499	0.0671776	0	0.0762076	0.0379323
TCGA-B0-4843	KIRC	C3	KIRC.2	0.29026	NA	NA	NA	-0.9886	-0.1715	0.3283	0.2691	-0.4765	0.598	NA	NA	NA	NA	101	0.0622224	2	6	NA	NA	NA	2.04319	8	0.982568	1.85275	-245.07	-260.088	-183.293	1	320	1	320	0.0398768	0.0215622	0.0115883	0	0	0.0979061	0.0243597	0.229365	0.0655056	0	0.105074	0.000955171	0.0355487	0.00180478
TCGA-B0-5098	KIRC	C1	NA	0.176996	0.29	0.01	NA	0.3723	0.201	-0.9297	-1.2443	-0.8967	0.0895	239	817	4.88151	16.0516	165	0.918407	6	9	NA	0	1	1.38629	4	1	3.30537	-1564.2	491.679	-2854.34	1	1584	0	1584	0.172986	0	0	0	0	0.0856553	0.0497701	0.0670332	0	0.00914355	0.0579915	0	0.120431	0
TCGA-B0-5691	KIRC	C3	KIRC.1	0.212574	0.55	0	NA	-1.4156	-0.406	0.5522	0.8275	0.4785	0.2729	23	7	0.367824	1.35812	87	0.0812468	0	9	0.975352	1.07153	3	2.33756	15	0.86319	1.51718	345.396	-446.148	2795.34	0	3431	1	3250	0	0.129585	0	0	0	0	0.0838255	0.249431	0	0.0775399	0.0878918	0	0.00113782	0
TCGA-B0-5705	KIRC	C3	KIRC.1	0.214222	0.33	0	NA	-1.2871	-0.323	0.6459	0.7029	0.3878	-0.2367	35	181	0.696809	1.78383	71	0.0939144	2	3	NA	NA	NA	3.78639	63	0.913894	1.57657	-564.549	-1301.07	3496.57	0	4537	1	842	0.00432975	0	0	0.0130448	0	0	0.0903027	0.194319	0	0.060902	0.0676927	0	0.0461547	0
TCGA-B0-5712	KIRC	C3	NA	0.197388	0.28	0.03	NA	-1.2419	-0.1665	0.036	-0.1727	0.332	-0.2721	48	193	0.677779	2.62271	119	0.176736	3	1	0.964512	2.47393	13	2.94909	26	0.905158	2.46917	96.5855	-1320.46	2810.38	0	2722	1	725	0.0133342	0.000814887	0.00935973	0	0	0	0.0332826	0.235199	0.034708	0	0.0222312	0	0.0838524	0
TCGA-B0-5812	KIRC	C3	KIRC.1	0.222569	0.52	0.01	NA	-1.1283	-0.2085	0.636	0.5849	0.5688	0.3864	19	102	0.322819	1.11519	89	0.0475297	0	5	NA	NA	NA	3.89159	55	0.971117	1.14739	372.53	-489.451	1838.78	0	3834	0	3834	0	0.0347453	0	0.0104763	0	0	0.0670925	0.193268	0	0.0747641	0.124757	0	0.043641	0
TCGA-B2-5636	KIRC	C3	KIRC.3	0.0805324	NA	NA	NA	-1.8712	-0.385	0.3239	-0.0379	0.1045	0.3563	11	NA	0.167968	0.363932	NA	NA	NA	NA	0.807944	2.2401	16	2.16396	9	0.984859	0.899309	33.5437	-492.457	2979.72	0	919	0	919	0	0.0654609	0	0	0	0	0.0277543	0.352161	0	0.186354	0.0798798	0.019138	0.0603056	0
TCGA-B2-5641	KIRC	C3	KIRC.1	0.444824	0.55	0.19	NA	-0.9943	-0.331	1.2554	1.4677	0.5863	0.1791	33	92	0.557967	1.6181	91	0.161203	3	11	NA	0	1	3.40523	87	0.762494	1.39803	688.239	-987.069	3316.31	0	656	0	656	0	0.035063	0	0.00124918	0	0	0.0416866	0.257464	0	0.0130551	0.0233308	0.00793341	0.0759846	0
TCGA-B8-5164	KIRC	C3	KIRC.1	0.474904	0.59	0	NA	-0.9156	-0.395	1.5398	1.8139	0.6781	-0.1711	27	45	0.514801	2.145	75	0.129656	3	5	NA	NA	NA	4.6568	232	0.85497	1.59428	984.531	-1066.51	2834.99	0	26	0	26	0.0182267	0	0	0.0157881	0	0	0.0686936	0.18527	0	0.0266247	0.0188314	0	0.0663652	0
TCGA-B8-5552	KIRC	C3	KIRC.1	0.294359	0.61	0	NA	-1.2196	-0.309	1.0346	1.2184	0.4642	0.3608	14	NA	0.0866157	0.721798	51	0.05712	1	3	NA	0	1	3.7617	52	0.952028	1.17048	771.078	-254.124	2609.27	0	1046	0	1046	0	0.060107	0	0.00968054	0	0.0505697	0.0252531	0.499301	0.0240039	0.0152987	0.0186242	0.00386302	0.0220403	0
TCGA-BP-4158	KIRC	C3	KIRC.2	0.121613	NA	NA	NA	-1.1604	-0.299	0.3122	0.0553	0.2155	-0.007	NA	NA	NA	NA	67	0.183676	6	0	NA	NA	NA	3.1418	24	0.988594	1.1752	-124.296	-1044.58	2530.8	0	3377	0	3377	0.00205407	0	0	0	0	0	0.0757609	0.352267	0	0.080909	0.0264131	0	0.0124234	0.10411
TCGA-BP-4159	KIRC	C6	KIRC.4	0.14713	NA	NA	NA	-1.1852	-0.073	0.5887	0.2288	0.5632	0.2576	NA	NA	NA	NA	88	0.113577	3	7	NA	0	1	2.36938	11	0.988109	1.51236	328.847	-756.181	1210.81	1	2601	1	2352	0.0161455	0	0.000888784	0	0	0	0.0448327	0.359605	0	0.0482146	0.101103	0	0.0319465	0.109991
TCGA-BP-4160	KIRC	C3	KIRC.4	0.424268	NA	NA	NA	-1.0581	-0.146	1.2433	1.6261	0.6122	0.0039	NA	NA	NA	NA	107	0.101119	3	4	0.896014	1.44208	5	3.24122	39	0.884718	1.45699	1387.29	-461.045	2230.48	0	2881	0	2881	0	0.0111734	0	0.00712711	0	0	0.0557366	0.182517	0.00863092	0	0.0190699	0	0.0887424	0
TCGA-BP-4334	KIRC	C5	NA	0.0569182	NA	NA	NA	-2.0053	-0.55	-0.3656	-1.7413	-0.8847	-0.6754	NA	NA	NA	NA	115	0.947732	10	3	NA	NA	NA	NA	0	NA	1.5243	-882.35	-1666.85	2838.37	1	645	1	442	0.0722244	0	0.0242222	0	0	0	0.0129873	0.288506	0	0.104959	0.166728	0.00459807	0.0722859	0.0602476
TCGA-BP-4338	KIRC	C3	KIRC.4	0.20849	NA	NA	NA	-0.5205	-0.1155	0.8179	0.4711	-0.0331	0.0264	NA	NA	NA	NA	98	0.825672	NA	NA	0.8066	2.62798	26	3.4187	32	0.986428	1.56445	10.9263	-1361.43	2719.04	0	2859	1	1757	0.00178972	0.00719784	0.0177664	0	0	0	0.00268149	0.590913	0	0.0694693	0.00685101	0.0151656	0.0126218	0
TCGA-BP-4343	KIRC	C3	KIRC.3	0.340132	NA	NA	NA	-0.7422	-0.108	1.3457	1.3806	0.3784	0.3252	NA	NA	NA	NA	129	0.513724	17	5	0.90954	1.62968	6	3.93443	58	0.968966	1.85861	409.29	-181.827	81.1889	1	1912	1	330	0	0.0214386	0	0.0202984	0	0.0378747	0.153485	0.326873	0	0.0603374	0	0.00707595	0.0103548	0
TCGA-BP-4790	KIRC	C3	KIRC.1	0.417056	NA	NA	NA	-1.3079	-0.395	1.0238	1.4269	0.3244	0.3834	NA	NA	NA	NA	109	0.0953483	2	5	0.930455	2.04442	9	3.38718	41	0.912108	1.60058	226.909	-35.6185	2727.82	1	1111	0	1111	0	0.0189547	0	0.0188423	0	0.0600335	0.0757712	0.264852	0	0.0236908	0.00863426	0	0.0453642	0
TCGA-BP-4977	KIRC	C3	KIRC.1	0.184698	0.37	0.05	NA	-0.7864	-0.2425	0.7384	0.3464	0.192	0.1131	19	52	0.21022	1.02107	73	0.297871	11	7	NA	NA	NA	3.93183	51	1	2.39449	490.336	-1313.29	2487.99	0	454	0	454	0.00704631	0	0	0	0	0.0485694	0.0849495	0.370548	0	0.0537254	0.0286974	0.000271306	0.0258144	0
TCGA-BP-4982	KIRC	C3	KIRC.1	0.276137	NA	NA	NA	-1.1661	-0.409	0.8108	0.453	0.3975	0.3109	23	1	0.287379	0.890873	111	0.0461012	1	5	NA	NA	NA	3.67101	43	0.976021	1.29089	178.172	-254.92	2773.3	0	1014	0	1014	0	0.0385461	0	0	0	0	0.0679782	0.350957	0	0.064023	0.0309753	0.013629	0.0478152	0
TCGA-BP-4987	KIRC	C3	KIRC.1	0.158031	0.31	0	NA	-1.3094	-0.369	0.5459	0.5061	0.1851	-0.0039	13	9	0.229259	0.544489	103	0.117021	4	5	NA	NA	NA	3.5173	37	0.974073	0.911057	-674.167	-1262.5	3489.84	0	1124	0	1124	0.00107216	0.000656835	0	0.00630861	0	0	0.0435051	0.306936	0	0.0725434	0.0415984	0.00391159	0.0735501	0
TCGA-BP-5008	KIRC	C3	KIRC.1	0.293863	0.68	0.06	NA	-1.0458	-0.21	0.9639	1.1934	0.2804	0.3792	18	13	0.230823	1.06756	91	0.0966186	2	5	NA	0	1	4.38433	89	0.976762	1.19497	1637.06	-149.085	1675.84	0	1071	0	1071	0	0.0536035	0	0.000738135	0	0	0.087572	0.261391	0.0686834	0	0.0654758	0	0.00556439	0
TCGA-BP-5010	KIRC	C3	KIRC.2	0.307493	0.58	0.01	NA	-1.0238	-0.221	0.4418	0.684	-0.0172	0.6574	26	36	0.466027	1.66022	76	0.0976695	3	5	NA	0	1	3.21039	26	0.985358	1.47797	1252.98	-572.078	-24.8488	1	878	1	582	0	0.0229587	0	0	0	0.0722189	0.0546581	0.220184	0.0196821	0	0.00838236	0	0.0420361	0
TCGA-BP-5173	KIRC	C3	KIRC.4	0.172636	0.5	0.1	NA	-0.7867	-0.1555	0.7158	1.0328	0.1335	-0.0863	43	1	0.829488	1.86635	69	0.758594	26	4	NA	NA	NA	2.70221	45	0.709863	0.904058	170.773	-912.387	3125.71	1	62	0	62	0	0	0	0.00132366	0	0	0.0595496	0.196203	0	0.0292378	0.0178289	0.00238299	0.0864021	0
TCGA-BP-5176	KIRC	C3	KIRC.4	0.20883	0.41	0.01	NA	-1.3763	-0.2	0.3754	0.4801	0.1701	0.0479	42	121	0.878101	2.6343	78	0.0931282	1	4	NA	0	1	3.40611	34	0.965899	1.39017	353.515	-1327.67	2280.53	1	1590	0	1590	0	0	0	0	0	0	0.0624555	0.343059	0	0.0341839	0.0314623	0	0.0375282	0.0565445
TCGA-BP-5180	KIRC	C3	KIRC.4	0.187055	0.24	0	NA	-0.9041	-0.1785	0.93	0.9096	0.342	-0.0726	14	3	0.16723	0.975506	61	0.947729	6	5	NA	NA	NA	4.26719	78	0.979454	1.69667	421.367	-1064.16	3232.34	0	2263	0	2263	0.00173984	0.00521485	0	0	0	0.0385674	0.0638352	0.324192	0.0412445	0	0.0694013	0.00122067	0.0323752	0
TCGA-BP-5200	KIRC	C3	KIRC.1	0.249411	0.57	0.04	NA	-1.3083	-0.302	0.935	1.0634	0.145	0.4552	20	39	0.221755	0.970178	51	0.605032	24	0	0.664742	1.88336	17	3.7733	52	0.954965	1.24366	1418.89	-726.161	1587.43	0	1063	0	1063	0	0.0506795	0.0062905	0	0.00120942	0	0.0325238	0.255238	0.0649285	0	0.0365531	0	0.104865	0
TCGA-CJ-4640	KIRC	C3	KIRC.4	0.373087	0.56	0.04	NA	-0.9634	-0.17	1.2047	1.1662	0.6622	0.0918	36	113	0.417383	1.34159	74	0.260896	7	10	NA	NA	NA	3.89058	81	0.885339	1.8225	-10.9677	-1165.92	2164.79	0	3480	0	3480	0	0	0	0.00763675	0	0	0.112856	0.292716	0	0.0188421	0.0126199	0.00132974	0.026984	0
TCGA-CJ-4873	KIRC	C3	KIRC.4	0.360881	NA	NA	NA	-1.0721	-0.151	1.4183	1.6644	0.3526	0.2463	NA	NA	NA	NA	72	0.441523	18	11	0.897796	3.31186	40	3.87568	58	0.954497	1.98424	25.7677	-1266.4	688.482	0	2259	0	2259	0.0202686	0.0101708	0	0.00505437	0	0	0.0435662	0.309783	0	0.0231762	0.0397253	0	0.0341868	0
TCGA-CJ-4901	KIRC	C3	KIRC.3	0.477227	0.68	0.55	NA	-0.3593	-0.122	1.4563	2.3663	0.6202	0.3804	17	37	0.221112	1.43723	57	0.669116	29	9	0.779872	3.37742	76	5.14202	186	0.983979	2.02661	1263.18	-789.212	-263.502	0	1450	0	1450	0.0155573	0	0	0.0154523	0	0.00913365	0.0983744	0.164521	0.00469264	0	0.00606195	0.00384952	0.0480228	0
TCGA-CJ-4916	KIRC	C3	KIRC.2	0.434095	0.61	0	NA	-1.0779	-0.2465	1.3344	2.0486	0.4679	-0.0347	22	4	0.362067	1.05835	78	0.104949	2	6	0.846302	2.87844	30	4.08072	131	0.837036	1.41894	1043.44	-1088.15	2669.03	0	1373	0	1373	0.00526541	0	0	0.00193235	0	0	0.0823386	0.153776	0.0112679	0	0.00965595	0	0.108245	0
TCGA-CJ-5675	KIRC	C3	KIRC.4	0.402446	0.47	0	NA	-1.2473	-0.2075	1.2497	1.6335	0.5812	-0.2096	28	15	0.59363	1.55474	61	0.165687	3	10	NA	NA	NA	4.12431	129	0.848656	1.46238	525.695	-1282.95	2787.64	0	3936	1	900	0	0.00075217	0	0	0	0	0.0665104	0.160547	0.0139321	0	0.0320723	0.0046531	0.0953696	0
TCGA-CJ-5679	KIRC	C3	KIRC.4	0.120344	0.26	0.13	NA	-0.7471	-0.14	-0.0033	-0.3137	-0.4988	0.3839	35	11	0.50749	2.36828	74	0.714783	22	2	0.990546	0.686594	2	0.636514	2	0.918296	1.81766	716.46	-913.487	2364.3	1	679	1	595	0.00760913	0	0.015333	0	0	0.519677	0.00397738	0.13225	0	0.0278409	0	0	0.0364404	0.0111853
TCGA-CJ-5686	KIRC	C3	KIRC.1	0.388174	0.6	0	NA	-1.3416	-0.266	0.9657	0.9056	0.1476	0.1182	28	180	0.490654	1.55855	34	0.122853	2	3	0.759637	2.92472	47	4.45996	94	0.981659	2.03204	67.2857	-1084.64	1883.67	0	2038	0	2038	0	0.0233534	0	0	0	0	0.0630835	0.344007	0	0.0109746	0.0692501	0.0203405	0.0160439	0
TCGA-CW-6087	KIRC	C3	KIRC.3	0.609795	NA	NA	NA	0.2577	-0.015	1.9729	2.2025	1.0253	0.2337	38	36	0.584285	1.51914	55	0.162913	NA	NA	0.946706	3.39254	36	3.93277	198	0.743679	1.41987	1081.02	233.553	1178.47	1	41	0	41	0	0.0723348	0	0.0117876	0	0	0.103833	0.158432	0	0.0120504	0.0145858	0.0144302	0.072317	0
TCGA-CZ-4858	KIRC	C2	KIRC.3	0.340901	NA	NA	NA	0.5588	0.101	1.0014	1.5423	0.0965	0.4036	NA	NA	NA	NA	211	0.652774	23	16	0.879817	2.32189	14	4.13879	72	0.967761	2.12432	-845.903	605.301	1745.13	1	2105	1	597	0	0.0234341	0	0.00499393	0	0.0264011	0.0640045	0.202874	0.0045442	0	0.0220033	0.00948919	0.0594822	0
TCGA-CZ-4859	KIRC	C3	KIRC.1	0.0730992	0.07	0.11	NA	-1.2868	-0.262	-0.0928	-0.3619	-0.063	-0.3947	46	131	0.747502	2.46399	79	0.198435	4	13	NA	0	1	2.59531	16	0.93606	1.12506	94.8385	-1760.95	3490.11	0	1787	0	1787	0	0.016223	0.0423282	0	0	0	0.0738002	0.223301	0	0.0376991	0.178166	0	0.051953	0.0382385
TCGA-CZ-4863	KIRC	C3	KIRC.1	0.394866	0.64	0.2	NA	-0.7051	-0.226	1.0555	1.2774	0.6599	-0.0301	19	172	0.343103	1.24765	43	0.0968306	0	3	NA	NA	NA	4.82444	165	0.944867	1.2388	435.346	-918.455	1673.11	0	1928	0	1928	0	0.00493408	0	0.0182504	0	0	0.0940181	0.0983608	0	0.0378833	0.0197478	0	0.0723363	0
TCGA-CZ-5456	KIRC	C3	KIRC.	0.343006	0.57	0.1	NA	-0.7805	-0.1925	1.0781	1.3703	-0.3024	0.3964	25	48	0.460219	1.582	61	0.619448	27	5	0.840561	3.72437	84	3.98244	56	0.989339	1.92156	415.906	-1347.55	441.526	0	2422	1	951	0	0.0474703	0	0.00101728	0	0.0201163	0.0214924	0.41027	0	0	0.0106836	0.016836	0.0514244	0
TCGA-CZ-5460	KIRC	C3	KIRC.4	0.257776	0.34	0.27	NA	-1.2079	-0.213	0.8526	1.4741	0.4994	-0.0214	24	7	0.512764	1.40156	70	0.409412	2	5	0.919456	1.27464	4	4.30425	111	0.913944	1.41725	1020.1	-1590.61	2255.96	0	2873	0	2873	0	0.042165	0.00683915	0	0	0	0.0464608	0.127948	0	0.0166983	0.0411274	0.00577554	0.0771804	0
TCGA-CZ-5462	KIRC	C4	KIRC.4	0.460093	0.56	0	NA	-1.6963	-0.267	0.8806	0.4542	1.2183	-0.3056	12	48	0.450708	1.77278	68	0.251548	5	15	0.853546	2.36653	16	3.55692	36	0.992578	1.90159	652.479	-1632.27	1177.82	1	311	1	311	0	0.0237124	0.0319402	0	0.000645029	0.00892072	0.0884929	0.149485	0.172456	0	0.171195	0.0388796	0.0709376	0
TCGA-CZ-5468	KIRC	C6	KIRC.3	0.373416	0.59	0.13	NA	-0.2133	-0.03	0.6265	-0.0039	-0.22	0.4877	59	76	0.931982	3.20369	119	0.649232	17	26	NA	NA	NA	3.1594	26	0.969707	1.52386	811.464	-476.184	-118.678	1	59	1	59	0	0.000678443	0	0	0	0.21307	0.0217542	0.357978	0.0236562	0	0.00387429	0.0129386	0.0393133	0.011981
TCGA-GK-A6C7	KIRC	C3	NA	0.170194	0.45	0	NA	-1.2577	-0.3255	0.3272	0.2163	0.2296	0.1736	47	128	0.613583	2.19867	63	0.129184	3	5	NA	NA	NA	2.73634	16	0.986926	1.09126	433.33	-978.522	2215.99	0	61	0	61	0	0	0	0	0	0	0.0871853	0.203632	0	0.0446827	0.140964	0	0.037867	0.0872999
TCGA-MM-A563	KIRC	C3	NA	0.237995	0.36	0	NA	-0.8579	-0.2205	1.1813	1.7314	0.4058	0.4069	24	121	0.106319	1.16951	97	0.885592	6	4	0.840157	2.38034	17	4.04434	62	0.97994	1.48361	475.044	-885.699	971.953	0	591	0	591	0	0.0393474	0	0.0129581	0	0.0234053	0.0814538	0.227151	0	0.0456408	0.076573	0	0.0462887	0
TCGA-MM-A564	KIRC	C3	NA	0.0901757	0.4	0	NA	-1.4372	-0.202	0.0826	-0.1509	-0.0441	0.1093	29	149	0.56169	2.03278	52	0.333998	9	5	NA	NA	NA	1.38629	4	1	1.85613	-818.642	-1252.31	1136.68	0	607	0	607	0.036546	0	0.0193489	0	0	0.0146093	0.00466938	0.168739	0	0.105049	0.256544	0	0.129814	0.0854727
TCGA-A3-3324	KIRC	C3	KIRC.2	0.270491	NA	NA	NA	-1.4254	-0.3135	0.7832	0.5318	0.2531	0.0262	NA	NA	NA	NA	111	0.213872	6	0	NA	NA	NA	3.71562	55	0.927204	1.85011	376.867	-1015.99	2345.79	0	1186	0	1186	0	0.00854352	0.000454122	0.0171671	0	0	0.0451622	0.325691	0	0.0577022	0.0771149	0	0.041992	0
TCGA-A3-3325	KIRC	C3	KIRC.1	0.191625	NA	NA	NA	-1.0199	-0.191	0.7456	0.4948	0.0129	0.2381	NA	NA	NA	NA	119	0.562047	22	7	0.868933	2.40919	16	3.94093	54	0.987955	1.60972	101.897	-758.326	1834.54	1	1170	0	1170	0.0118331	0.00345171	0.000698044	0	0	0	0.034346	0.431575	0	0.0768859	0.0757788	0.00113613	0.023081	5.37e-05
TCGA-A3-3328	KIRC	C4	NA	0.00401145	NA	NA	NA	-0.8625	-0.142	-0.9508	-2.3648	-1.5348	-1.0121	NA	NA	NA	NA	NA	NA	NA	NA	NA	NA	NA	NA	0	NA	1.07025	-1571.44	-1733.4	2609.38	0	1385	0	1385	0.0172354	0	0.0049219	0	0.0150081	0.125321	0	0.039134	0	0.181257	0.129359	0.032633	0.00504589	0.228418
TCGA-A3-3357	KIRC	C3	KIRC.1	0.245625	0.4	0	NA	-0.9829	-0.306	0.9693	0.4441	0.2816	-0.2314	22	1	0.746167	2.1524	155	0.149345	5	7	NA	NA	NA	3.17387	38	0.87252	1.29577	301.567	-1182.9	2959.84	0	2688	0	2688	0	0.00779313	0.0049956	0	0	0	0.00717462	0.541497	0	0.0433684	0.0533283	0.0107278	0.0206085	0
TCGA-A3-3376	KIRC	C3	KIRC.	0.212556	0.68	0	NA	-1.0678	-0.3735	0.9244	0.5342	0.438	0.3848	34	29	0.369324	1.27843	150	0.0466427	0	5	NA	0	1	3.38893	34	0.961029	1.24442	290.517	-304.818	1944.7	1	1696	0	1696	0.00445226	0	0.0124747	0	0	0	0.0112287	0.422182	0	0.0842218	0.188329	0.0010896	0.0176161	0.0285439
TCGA-A3-3385	KIRC	C3	KIRC.1	0.028877	0.14	0	NA	-0.7591	-0.37	-0.0014	-1.2397	-0.3863	-0.445	27	197	0.341562	1.50857	81	0.159768	7	4	NA	NA	NA	0.693147	2	1	1.13303	-1049.85	-1100.1	3094.79	0	1993	0	1993	0	0.0230905	0	0.17884	0	0	0.0149937	0.36155	0	0.101424	0.0563997	0.0317499	0	0.0470786
TCGA-AK-3451	KIRC	C2	KIRC.4	0.248227	0.45	0	NA	-1.2771	0.0785	0.5502	1.0289	0.1012	-0.338	39	208	0.359888	1.93786	77	0.0838259	1	4	NA	NA	NA	2.5491	17	0.89972	1.65027	-497.618	-1280.09	1627.15	0	2868	0	2868	0	0.00601231	0	0.065708	0	0.0491008	0.0364505	0.23474	0	0.0377647	0.0288491	0.00048412	0.0197929	0
TCGA-AK-3461	KIRC	C3	KIRC.1	0.160176	NA	NA	NA	-1.3072	-0.247	0.4621	0.3462	0.0918	0.231	NA	NA	NA	NA	57	0.178908	NA	NA	NA	NA	NA	2.55646	17	0.902317	1.48574	528.448	-833.37	612.035	0	2217	0	2217	0.00201315	0.0191363	0	0.0118569	0	0	0.0787193	0.144158	0	0.0429205	0.289777	0	0.0192308	0.0684147
TCGA-B0-4810	KIRC	C3	KIRC.3	0.340024	0.52	0.05	NA	-0.5124	-0.1165	0.8736	1.4552	0.7327	0.4087	9	65	0.300123	1.5279	90	0.0868982	1	7	0.815408	1.58671	7	4.02781	85	0.906622	2.02692	590.445	-600.36	1701.58	1	478	1	205	0	0.0237631	0	0	0	0	0.0500939	0.221614	0	0.024005	0.0644855	0	0.0915712	0
TCGA-B0-4819	KIRC	C3	KIRC.2	0.555337	NA	NA	NA	-0.9785	-0.202	1.4215	2.6304	0.3543	0.4183	NA	NA	NA	NA	101	0.249795	0	2	0.487916	1.69099	32	4.46916	135	0.911092	2.5699	1615.96	-522.123	-1619.68	1	183	0	183	0	0.0381237	0	0	0	0.0408895	0.0469303	0.109286	0	0	0.01718	0	0.100832	0
TCGA-B0-4822	KIRC	C3	KIRC.	0.304172	NA	NA	NA	-0.8168	-0.2635	0.7195	1.2654	0.0706	0.4463	NA	NA	NA	NA	64	0.540479	25	2	NA	0	1	2.24297	10	0.974111	2.02567	751.077	-649.831	2165.22	1	1111	1	1111	0.00350929	0	0	0	0	0.0114966	0.0399847	0.368088	0	0.0234863	0.00738628	0	0.0480928	0
TCGA-B0-4846	KIRC	C3	KIRC.1	0.243101	NA	NA	NA	-1.304	-0.3375	0.8852	0.7185	0.736	-0.0388	NA	NA	NA	NA	65	0.0271012	1	1	NA	NA	NA	4.17858	74	0.970844	1.54953	579.634	-1157.2	2319.39	1	1200	1	163	0	0.00501133	0	0.0224094	0	0	0.201644	0.136459	0	0.0376539	0.0237619	0	0.0209169	0
TCGA-B0-5075	KIRC	C3	KIRC.1	0.353556	NA	NA	NA	-1.0213	-0.2155	1.3203	0.6108	0.2576	-0.2613	39	40	0.660175	2.15274	64	0.162206	5	3	NA	NA	NA	2.95136	32	0.851582	1.60839	314.923	-1206.16	2952.22	1	637	0	637	0	0.00869981	0	0.00552781	0.00238562	0.0603666	0.00289419	0.548086	0.0504485	0	0.00676679	0	0.0317888	0
TCGA-B0-5108	KIRC	C3	KIRC.3	0.380141	0.59	0	NA	-1.2028	-0.2165	1.3948	1.2236	0.2667	0.631	18	135	0.282833	1.0182	77	0.16356	5	6	0.918471	2.35583	13	4.32021	80	0.985894	1.52666	213.307	-429.563	1594.95	0	1782	0	1782	0	0.0389706	0	0	0	0.128045	0.0550715	0.322798	0.0177314	0	0.0315017	0.00493147	0	0.0257183
TCGA-B0-5115	KIRC	C3	KIRC.1	0.119199	0.36	0.11	NA	-1.3203	-0.284	0.6045	0.3394	0.3936	0.2197	12	42	0.201694	1.41186	77	0.154101	2	5	NA	NA	NA	3.98997	57	0.986872	0.918666	86.2284	-707.827	3132.39	0	1604	1	75	0	0	0	0.00899241	0	0.0192402	0.0741283	0.308756	0	0.0223594	0.0629149	0	0	0.0726103
TCGA-B0-5711	KIRC	C3	KIRC.1	0.233844	0.41	0.02	NA	-1.2744	-0.3155	0.6321	0.7071	0.368	0.2161	12	42	0.116923	0.847693	55	0.083228	1	5	0.911765	3.88656	71	4.07585	64	0.980034	1.49643	224.893	-572.986	3220.17	0	3989	1	3766	0	0.0227524	0.0015611	0.00118436	0	0	0.0527594	0.234534	0	0.051743	0.127113	0	0	0.0546128
TCGA-B4-5836	KIRC	C3	NA	0.293121	0.53	0.02	NA	-0.8794	-0.253	0.6154	0.391	0.5546	0.1268	23	113	0.808243	1.58762	59	0.0563781	1	3	0.91757	1.00805	3	3.24523	29	0.96375	1.22735	-23.1226	-868.445	2351.51	0	141	0	141	0	0.0112245	0	0	0	0	0.0999316	0.258911	0	0.10345	0.071335	0.024668	0.0621521	0.0569226
TCGA-B4-5838	KIRC	C3	NA	0.223708	0.57	0.04	NA	-0.485	-0.1755	0.2246	-0.0486	-0.5562	0.2319	29	191	0.495672	1.66196	44	0.48584	21	6	NA	NA	NA	2.79142	18	0.965765	1.49905	-571.628	-253.984	1511.02	0	166	0	166	0	0.0650906	0	0.00246968	0	0.0265384	0.113451	0.288597	0	0.0379153	0.055144	0	0	0
TCGA-B8-5163	KIRC	C2	KIRC.3	0.439558	0.66	0.03	NA	-0.4055	-0.1895	1.4243	1.577	1.3823	0.7334	25	74	0.630507	1.60493	135	0.300628	12	3	NA	NA	NA	NA	NA	NA	1.49259	1077.08	35.8601	165.177	0	822	0	822	0	0.0197325	0	0.00303368	0	0	0.0722003	0.263918	0.0127214	0	0.0264206	0.00835264	0.00726387	0
TCGA-B8-5545	KIRC	C3	KIRC.3	0.267978	NA	NA	NA	-1.0025	-0.2695	1.0123	0.6253	0.6757	0.6177	12	70	0.145782	0.466501	55	0.0498348	2	0	0.768413	1.23671	5	3.71131	44	0.980741	1.24861	256.114	-647.972	990.782	0	1525	0	1525	0	0.108163	0	0.0179626	0	0	0.0328702	0.372086	0	0.0967184	0.0432647	0.00999541	0.027973	0
TCGA-B8-5549	KIRC	C3	KIRC.1	0.193104	0.44	0.02	NA	-1.171	-0.347	0.6989	0.5289	0.3146	0.1817	18	10	0.633623	1.43399	91	0.755246	22	5	NA	NA	NA	3.41695	39	0.932685	0.960743	676.466	-994.352	2891.65	0	194	0	194	0	0.0107512	0.00704192	0	0	0	0.0381532	0.254428	0.0275668	0	0.0648491	0.0176552	0.0103237	0
TCGA-B8-A54I	KIRC	C3	NA	0.504177	0.66	0	NA	-1.1419	-0.1505	1.1953	1.9584	-0.0078	0.2423	26	36	0.379272	1.31481	87	0.591512	18	6	0.68644	3.90377	295	3.12029	23	0.995151	1.96362	372.207	-1759.77	578.124	0	150	0	150	0.0759438	0	0.0120153	0.0325621	0	0	0.0113989	0.292321	0	0.0502431	0.0419436	0	0.013512	0.0530902
TCGA-BP-4161	KIRC	C3	KIRC.1	0.25736	0.42	0.39	NA	-0.9632	-0.2765	1.2228	1.5039	0.6838	-0.0988	23	33	0.416934	1.44537	109	0.177135	1	7	0.399157	0.715194	6	4.2198	99	0.918322	1.89636	708.287	-1477.51	3336.41	0	2746	1	2685	0	0.0107496	0	0.000877584	0	0.0372514	0.0723806	0.302139	0	0.0198732	0.0323905	0.00124464	0.047748	0
TCGA-BP-4332	KIRC	C3	KIRC.1	0.0933671	NA	NA	NA	-1.2105	-0.196	0.4488	0.0934	0.0235	0.167	NA	NA	NA	NA	115	0.13519	3	5	NA	NA	NA	2.57962	14	0.97748	1.51791	158.674	-811.256	2508.57	0	1133	0	1133	0.00754236	0.012719	0	0	0	0	0.0075602	0.548761	0	0.0346154	0.103167	0	0.0135129	0.0329356
TCGA-BP-4765	KIRC	C3	KIRC.1	0.13557	NA	NA	NA	-1.2595	-0.206	0.2959	-0.4843	0.0753	0.1396	NA	NA	NA	NA	71	0.0646018	1	6	NA	NA	NA	1.56071	5	0.969724	1.07077	358.472	-809.441	3114.98	0	2184	0	2184	0	0.015344	0	0.0109524	0	0	0.0370181	0.341082	0.00877141	0.0446673	0.146721	0	0.00687305	0.16373
TCGA-BP-4768	KIRC	C3	KIRC.2	0.07969	NA	NA	NA	-1.3633	-0.3195	0.2151	-0.1799	-0.5698	-0.0256	NA	NA	NA	NA	111	0.730951	23	9	NA	NA	NA	2.94382	26	0.903539	2.1924	359.42	-1571.43	4018.23	0	400	0	400	0.0291678	0	0	0	0	0.073425	0.0293027	0.348329	0.0363915	0	0.0272907	0.00611597	0.0693301	0
TCGA-BP-4798	KIRC	C3	KIRC.2	0.455657	NA	NA	NA	-0.6573	-0.2705	1.7277	2.1164	1.2212	0.1734	NA	NA	NA	NA	103	0.289313	12	8	0.612243	2.76843	92	3.91347	94	0.861372	2.43349	687.199	-876.196	-1871.77	1	334	1	334	0	0.0489794	0	0.00511988	0	0	0.0680446	0.200645	0.0194498	0	0.01311	0.0114508	0.0478982	0
TCGA-BP-4959	KIRC	C3	KIRC.1	0.387445	NA	NA	NA	-1.2198	-0.2535	1.2134	0.6934	-0.021	0.1301	NA	NA	NA	NA	71	0.219768	4	5	NA	NA	NA	3.62369	56	0.900216	1.1661	445.661	-1091.1	2712.87	0	2660	0	2660	0	0.0744353	0.00419504	0.000331072	0	0.0557061	0.00981209	0.483559	0	0.0371758	0.0328119	0	0.00799643	0.0019409
TCGA-BP-4964	KIRC	C3	KIRC.1	0.197757	0.27	0.18	NA	-1.1368	-0.204	0.5834	0.6872	0.3042	0.2157	46	192	0.633331	2.27423	85	0.185051	0	5	NA	NA	NA	3.19878	28	0.959958	1.76942	218.18	-1130.54	2849.04	0	1862	0	1862	0	0.0100439	0	0.0273158	0	0.0150908	0.11959	0.250399	0	0.0207681	0.013203	0	0.0847279	0
TCGA-BP-5178	KIRC	C3	KIRC.4	0.356921	0.56	0.11	NA	-0.8008	-0.115	1.1658	1.486	-0.1292	0.3049	16	27	0.446261	1.31089	68	0.455975	19	4	0.441294	0.710236	5	3.74129	47	0.971728	2.00092	527.048	-1484.45	2686.39	1	1912	1	396	0	0.0998241	0.000385579	0	0	0.0365629	0.0156054	0.509875	0	0.0101113	0.00829724	0.00571444	0	0.032823
TCGA-BP-5182	KIRC	C3	KIRC.3	0.346672	NA	NA	NA	-1.1831	-0.3165	1.3869	1.3688	0.3604	0.5516	13	24	0.477448	1.54469	65	0.0873968	4	10	0.756943	2.04984	15	3.88674	83	0.879585	1.18049	416.19	-887.334	2710.24	0	1165	0	1165	0.0084665	0.014742	0	0.00669538	0	0.0243904	0.0377506	0.471886	0.00889271	0.00851192	0.0391258	0	0.0223947	0
TCGA-BP-5192	KIRC	C3	KIRC.1	0.0523462	0.27	0	NA	-1.5423	-0.3395	-0.1713	-0.2701	0.0787	-0.223	17	63	0.443527	1.0811	139	0.0723857	1	7	NA	NA	NA	2.31957	13	0.904336	1.03171	578.152	-1007.92	3986.4	0	714	0	714	0	0.00206923	0.0233798	0	0	0	0.0574759	0.297407	0	0.0859728	0.015383	0	0.0388768	0.013348
TCGA-CJ-4636	KIRC	C3	KIRC.2	0.249184	0.42	0.07	NA	-0.7809	-0.171	1.3104	1.2281	0.3538	0.2321	24	43	0.221529	1.49532	87	0.306297	11	8	NA	NA	NA	2.87931	26	0.88374	1.53347	51.1609	-785.831	790.4	0	1924	0	1924	0	0.0507944	0	0	0	0	0.0275041	0.396717	0.0198873	0	0.00182028	0.00384527	0	0
TCGA-CJ-4641	KIRC	C3	KIRC.4	0.577879	NA	NA	NA	-0.705	-0.189	1.337	2.0529	0.4723	0.2186	19	83	0.385216	1.18316	78	0.0823621	NA	NA	0.999833	0.693031	2	4.52579	146	0.908135	1.95868	607.394	-696.276	1592.15	1	1661	1	NA	0	0.052343	0	0.0220759	0	0	0.112795	0.154321	0	0.0241961	0.0401561	0	0.0332476	0
TCGA-CJ-4643	KIRC	C3	KIRC.1	0.186747	0.47	0.13	NA	-1.6455	-0.32	0.8083	0.5611	0.2254	0.1234	41	247	0.602322	1.90207	74	0.0840307	2	5	NA	NA	NA	3.75169	48	0.969129	1.59705	214.522	-862.495	2384.07	0	1793	0	1793	0	0.0401929	0.000967998	0	0	0	0.0871899	0.250076	0	0.0198874	0.13141	0	0.0497308	0.00258815
TCGA-CJ-4874	KIRC	C3	KIRC.1	0.321991	NA	NA	NA	-1.179	-0.2365	0.8721	1.0302	1.0371	-0.1192	NA	NA	NA	NA	64	0.0547418	1	5	NA	0	1	3.59169	62	0.870262	1.44415	716.905	-862.152	1581.29	0	2283	0	2283	0	0.00559409	0	0.00271804	0	0	0.0899946	0.21863	0.000107569	0.0148291	0.0282945	0.000392229	0.0876498	0
TCGA-CJ-4884	KIRC	C3	KIRC.2	0.311337	NA	NA	NA	-0.862	-0.1475	1.1106	1.4174	0.4647	0.0428	NA	NA	NA	NA	70	0.143734	3	9	NA	NA	NA	4.32351	89	0.963211	1.46623	182.792	-786.665	796.852	0	1759	0	1759	0	0.0201526	0	0	0	0.0306052	0.0493908	0.315222	0	0.0116202	0.0371964	0	0.0511828	0
TCGA-CJ-4899	KIRC	C3	KIRC.1	0.175779	0.6	0	NA	-1.046	-0.2925	0.8107	0.5729	0.3484	0.3516	19	42	0.257562	0.829923	99	0.144678	3	2	0.960677	1.05541	3	3.09036	28	0.927423	1.29501	353.362	-342.247	1992.76	0	1528	0	1528	0	0.0162397	0	0	0	0	0.0235108	0.561921	0	0.0994824	0.00814114	0.00747405	0.0200486	0
TCGA-CJ-4904	KIRC	C3	KIRC.1	0.172163	0.5	0.17	NA	-1.2725	-0.3075	0.6763	0.346	0.5126	0.1948	3	17	0.453552	1.24727	49	0.129096	4	0	NA	NA	NA	3.79129	46	0.990243	1.25353	439.235	-758.908	1267.71	0	3302	1	278	0	0.0333166	0	0	0	0	0.169457	0.266883	0	0.0492192	0.0627911	0	0.00315364	0.011566
TCGA-CJ-4905	KIRC	C3	KIRC.1	0.131122	0.42	0	NA	-1.3102	-0.3205	0.3689	0.1102	0.1425	0.5178	18	182	0.533153	1.23467	51	0.0959575	2	5	NA	NA	NA	3.17608	25	0.986706	0.837269	-168.09	-469.827	2601.39	0	1496	0	1496	0	0.00739906	0	0	0	0	0.0642053	0.256195	0	0.106992	0.106011	0	0.0234499	0.111565
TCGA-CJ-4923	KIRC	C2	KIRC.4	0.468158	0.67	0.17	NA	-0.4781	-0.058	0.967	1.9048	0.8225	0.4674	19	214	0.336399	1.42969	107	0.127317	1	8	0.926889	3.37164	38	4.41717	97	0.965563	3.22256	379.997	-306.034	-444.694	1	572	1	25	0	0.0577064	0	0	0	0.101074	0.0870831	0.130616	0.00028135	0	0.0154348	0.000121164	0.047819	0
TCGA-CJ-6030	KIRC	C3	KIRC.3	0.421784	0.51	0.05	NA	-0.9814	-0.139	1.5562	1.4916	0.191	0.2611	36	190	0.766662	2.83075	68	0.301294	6	6	0.951842	3.35654	34	4.68483	117	0.983759	2.02898	514.613	-1118.45	1160.72	1	2299	0	2299	0	0.0509829	0.00861288	0	0	0	0.0217443	0.455757	0	0.0236857	0.00152567	0.0197644	0.0140517	0
TCGA-CW-5588	KIRC	C3	KIRC.	0.28256	NA	NA	NA	-0.8653	-0.244	1.0721	0.5791	0.0769	0.4772	NA	NA	0	0	71	0.614863	20	10	0.812621	1.45602	6	3.29983	28	0.990284	1.76326	-69.4941	-877.556	1591.43	0	2017	0	2017	0	0.0297794	0	0	0	0.00501626	0.0307562	0.571844	0	0.0100113	0.0222235	0.0138048	0.0309685	0
TCGA-CW-6090	KIRC	C3	KIRC.3	0.193586	0.42	0	NA	-1.4184	-0.053	1.2551	1.1079	-0.0489	0.3171	41	49	1.09369	2.15859	79	0.8859	11	7	0.765538	1.83568	11	3.85461	59	0.945327	1.70565	-216.64	-864.905	2487.54	0	2552	1	2780	0	0.0615471	0.0208363	0	0	0	0.00312423	0.473078	0	0.060052	0.0649274	0.00235601	0.0288962	0
TCGA-CW-6096	KIRC	NA	NA	NA	NA	NA	NA	NA	NA	NA	NA	NA	NA	NA	NA	NA	NA	NA	NA	NA	NA	NA	NA	NA	NA	NA	NA	NA	NA	NA	NA	0	2701	0	2701	NA	NA	NA	NA	NA	NA	NA	NA	NA	NA	NA	NA	NA	NA
TCGA-CZ-5989	KIRC	C4	KIRC.1	0.329015	NA	NA	NA	-1.0787	-0.2865	0.6672	-0.1294	0.7323	-0.9052	10	31	0.349879	0.962167	61	0.132301	2	9	NA	NA	NA	3.50126	37	0.969631	1.65818	777.097	647.499	-610.142	0	1905	0	1905	0.0151325	0.00374996	0	0	0	0	0.107127	0.251791	0	0.0198291	0.0603851	0	0.0784063	0
TCGA-EU-5904	KIRC	C3	KIRC.	0.175262	0.41	0	NA	-1.7802	-0.4065	0.417	0.4131	0.1651	0.2376	19	1	0.319866	0.988676	53	0.0437823	0	5	NA	NA	NA	2.97851	20	0.994251	0.849783	1210.86	-1356.87	3094.56	0	551	0	551	0	0.0638651	0.0179405	0	0	0	0.0302973	0.219944	0.113735	0	0.0915356	0.00850705	0.0616323	0
TCGA-A3-3352	KIRC	C3	KIRC.1	0.166747	NA	NA	NA	-1.2922	-0.259	0.7192	0.4218	0.7218	-0.1742	NA	NA	NA	NA	85	0.279594	9	4	NA	NA	NA	3.92906	54	0.984979	1.91228	-65.7817	-1113.45	3242.09	1	561	0	561	0	0.00354581	0	0.00986644	0	0	0.0921046	0.340084	0	0.0685379	0.10016	0	0.0553917	0.0499091
TCGA-A3-3363	KIRC	C4	KIRC.4	0.0991891	0.21	0	NA	-1.4183	-0.081	0.6372	-0.4259	-0.2855	-0.2793	23	19	0.254053	1.18558	186	0.050962	2	3	NA	NA	NA	2.67012	15	0.985993	2.13772	-480.097	-1462.19	931.894	0	319	0	319	0.0199802	0.000792773	0	0	0	0	0.00374001	0.641197	0	0.145845	0.0191002	0.0107108	0.00154605	0
TCGA-A3-3374	KIRC	C4	NA	0.180623	NA	NA	NA	-1.8287	-0.3235	1.2514	-0.2574	-0.6957	-0.2203	8	0	0.194209	0.332929	151	0.821309	28	0	NA	NA	NA	2.3979	11	1	1.2167	-109.437	-1668.99	3779.3	0	1314	0	1314	0.00501725	0.00536036	0	0	0	0.642157	0.00255777	0.268572	0	0.0236213	0	0	0	0.0116019
TCGA-A3-A6NI	KIRC	C3	NA	0.178024	0.34	0.43	NA	-1.163	-0.161	0.6186	-0.2888	-0.0866	0.2383	22	37	0.550549	1.6016	318	0.132424	3	16	NA	NA	NA	1.60944	5	1	2.09538	-134.601	-1247.02	2416.24	0	1018	0	1018	0.0182531	0	0	0	0	0	0.038342	0.545481	0	0.0295941	0.0988348	0.00784932	0.0201808	0.0666669
TCGA-A3-A8CQ	KIRC	C3	NA	0.102306	0.38	0	NA	-1.3092	-0.329	0.3205	-0.2221	-0.0403	0.1509	13	7	0.516231	0.71289	49	0.208464	5	5	NA	NA	NA	2.07944	8	1	0.798239	-261.432	-1249.5	2728.35	0	3	0	3	0	0.00400564	0	0.049424	0	0	0.0337127	0.398923	0	0.107645	0.0538835	0	0.0267884	0.0450248
TCGA-A3-A8OW	KIRC	C3	NA	0.128764	0.44	0	NA	-1.5626	-0.3315	0.3462	0.5891	0.4167	-0.0972	22	11	0.0744897	0.720067	65	0.058973	1	4	NA	NA	NA	2.05223	15	0.757827	1.05335	-144.036	-921.908	2104.35	0	323	0	323	0	0.0017979	0	0	0	0	0.0277912	0.216374	0	0.0448548	0.0223923	0.00672457	0.0683254	0
TCGA-AK-3428	KIRC	C3	KIRC.4	0.113818	NA	NA	NA	-1.5454	-0.2025	0.4208	-0.3233	0.1646	-0.0196	NA	NA	NA	NA	49	0.0727291	0	2	NA	NA	NA	0	1	NA	1.81258	-289.351	-731.043	2331.12	0	3728	0	3728	0	0.0410198	0.116071	0	0.000278547	0	0.014999	0.197596	0	0.0178685	0.375479	0.03388	0.0314086	0
TCGA-AK-3465	KIRC	C3	NA	0.0197007	0.36	0.06	NA	-1.1312	-0.2265	-0.3657	-1.0829	-0.8293	-0.3222	13	31	0.224233	0.700727	90	0.888373	12	0	NA	NA	NA	1.03972	3	0.946395	1.72046	-1703.74	-849.156	1762.24	0	369	0	369	0.0160121	0	0	0.00823465	0	0	0.0911229	0.308255	0	0.131611	0.0479997	0	0.0433768	0.0220453
TCGA-B0-4703	KIRC	C6	KIRC.3	0.306968	NA	NA	NA	-0.2388	-0.141	0.8683	0.8966	0.5729	0.812	NA	NA	NA	NA	99	0.198083	4	13	NA	NA	NA	3.61246	70	0.850291	1.75423	943.566	-49.6713	-1401.17	1	182	1	182	0	0.0171772	0	0	0	0	0.103664	0.273619	0.000424224	0.00870482	0.012581	0.00195941	0.0277142	0
TCGA-B0-4707	KIRC	C3	KIRC.4	0.262872	NA	NA	NA	-0.4884	-0.1515	-0.2356	0.9978	0.1953	0.3669	NA	NA	NA	NA	142	0.717144	26	25	0.930983	2.63767	17	1.70947	7	0.878495	2.48817	265.165	-27.9273	1724.56	1	600	1	600	0	0.0333841	0	0	0	0	0.0444481	0.0644	0	0.00997324	0.0351828	0	0.0937567	0
TCGA-B0-4713	KIRC	C3	KIRC.4	0.325893	NA	NA	NA	-0.8087	-0.187	0.2601	0.9885	0.2346	-0.08	NA	NA	NA	NA	111	0.35481	6	17	NA	0	1	3.11695	26	0.95668	2.29221	-426.306	-869.423	2975.51	1	202	1	202	0	0.0188941	0	0	0	0	0.0663712	0.136571	0	0.00358997	0.0336805	0	0.0708316	0.0413548
TCGA-B0-4834	KIRC	C3	NA	0.0554713	NA	NA	NA	-1.4831	-0.388	-0.9714	-1.9549	-0.9074	-0.4783	NA	NA	NA	NA	85	0.114856	2	0	NA	NA	NA	0	1	NA	0.790442	-887.871	-928.548	2486.24	1	2090	0	2090	0	0.0292579	0.0104262	0	0	0	0.0170965	0.329747	0	0.0930557	0.0743881	0	0.0240082	0.0665099
TCGA-B0-4844	KIRC	C2	KIRC.4	0.188018	NA	NA	NA	-1.0832	-0.1965	0.4297	0.9075	1.3884	0.1164	NA	NA	NA	NA	163	0.387407	16	11	0.759375	1.74852	10	3.40123	34	0.964516	1.42784	-27.2976	-1235.99	2344.16	1	313	1	62	0	0.025884	0	0	0	0	0.120162	0.214085	0	0.0243801	0.0353852	0.00247427	0.00961247	0
TCGA-B0-4845	KIRC	C3	KIRC.2	0.0650169	NA	NA	NA	-0.8479	-0.242	0.1239	-0.2352	-0.1992	0.0086	NA	NA	NA	NA	77	0.947679	13	4	NA	NA	NA	3.16567	25	0.983471	1.66303	-109.765	-1102.4	1922.33	1	1986	1	748	0	0.0147838	0.00516572	0	0	0.0158724	0.0471944	0.176032	0	0.0514422	0.1363	0.00552924	0	0.0442703
TCGA-B0-5694	KIRC	C3	KIRC.2	0.211153	0.35	0.03	NA	-1.5383	-0.183	0.5644	0.1174	-0.053	0.2428	14	19	0.401504	1.43394	77	0.192868	5	3	NA	0	1	2.27187	10	0.98666	1.4064	216.614	-891.113	2854.42	1	480	1	288	0	0.0194808	0	0	0	0.0315515	0.0343389	0.392527	0.00492911	0	0.0759037	0	0.0518068	0.102371
TCGA-B0-5695	KIRC	C3	KIRC.1	0.084808	0.22	0.03	NA	-1.5962	-0.267	0.1019	0.3791	-0.0986	0.0543	33	3	0.439993	1.73064	63	0.0618667	1	5	NA	0	1	3.27173	31	0.95275	1.21244	74.1115	-1465.06	3121.02	0	2150	0	2150	0	0.069922	0.00432982	0	0	0	0.0195441	0.18209	0.000857594	0.0566627	0.15199	0	0.0161877	0
TCGA-B0-5697	KIRC	C3	KIRC.4	0.438037	0.59	0.03	NA	-1.141	-0.1325	1.1561	1.2376	0.3494	0.2611	31	0	0.494638	1.30934	99	0.186011	5	4	NA	NA	NA	3.65276	77	0.840913	1.77748	663.577	-1140.74	274.148	0	2630	0	2630	0	0.0598952	0.00431333	0.000988471	0	0	0.0268219	0.281309	0.00219002	0.0095653	0.0231323	0.00658636	0.0781388	0
TCGA-B0-5699	KIRC	C3	KIRC.1	0.158914	0.26	0	NA	-0.8671	-0.3265	0.5468	0.0623	0.6404	-0.0745	19	NA	0.382428	1.02961	93	0.0463045	1	5	NA	NA	NA	3.44481	32	0.993963	1.71506	26.3924	-1221.7	3754.73	0	3841	1	94	0.0297995	0	0	0	0	0	0.135386	0.267688	0	0.0569545	0.100725	0.0046499	0.042623	0.0751592
TCGA-B0-5709	KIRC	C3	KIRC.3	0.414564	0.67	0.03	NA	-0.8407	-0.3115	1.3346	1.9135	0.7371	0.4743	31	111	0.526518	1.6904	87	0.11405	1	12	0.820098	2.32351	17	4.98182	165	0.97569	1.64421	586.17	-350.133	2891.47	0	3974	0	3974	0	0.0769384	0	0.0259534	0	0	0.0984019	0.166696	0	0.0415629	0.0479935	0.005713	0.0330649	0
TCGA-B0-5710	KIRC	C3	KIRC.1	0.174686	0.43	0.03	NA	-1.3262	-0.3145	0.4768	0.4861	0.478	0.4017	9	16	0.381576	0.997968	79	0.141807	2	8	0.734627	0.509204	2	3.50796	35	0.986672	1.79321	331.453	-584.077	1298.22	0	2430	1	1441	0	0.0256073	0	0	0	0.0979648	0.0845545	0.26884	0	0.0487033	0.0314607	0	0.0462672	0
TCGA-B2-3924	KIRC	C3	KIRC.4	0.265194	0.51	0.19	NA	-0.8537	-0.2275	1.3381	1.7464	1.0002	-0.2285	NA	NA	0	0	45	0.183408	5	1	0.794624	2.25134	17	3.84381	106	0.824244	1.02626	564.41	-879.315	2256.23	0	1092	0	1092	0	0.0207691	0	0	0	0	0.0856725	0.195841	0.00924817	0	0.0351386	0.00264327	0.0712162	0
TCGA-B2-5635	KIRC	C3	KIRC.2	0.383648	0.47	0	NA	-1.4737	-0.299	1.1062	1.0026	0.7776	0.1021	19	26	0.390588	1.26941	45	0.0913903	2	0	NA	NA	NA	3.65758	46	0.955321	1.39061	-185.861	-991.721	3180.45	0	755	0	755	0	0	0.0109062	0	0	0	0.0549819	0.2667	0	0.0276529	0.0960291	0.00351263	0.0594319	0
TCGA-B8-4154	KIRC	C3	KIRC.4	0.162999	0.35	0	NA	-1.1197	-0.052	0.7735	0.719	0.5227	-0.2872	15	53	0.253765	1.29702	95	0.0328313	1	5	NA	NA	NA	3.20207	39	0.874031	1.60449	-15.2995	-1299.13	2489.23	0	1380	0	1380	0	0.00498204	0	0.0184558	0	0	0.153988	0.241822	0	0.0259367	0.0681956	0.00145094	0.0126206	0.0492332
TCGA-B8-5550	KIRC	C3	KIRC.3	0.292923	0.6	0	NA	-0.6703	-0.164	0.7745	0.0094	-0.0504	0.5488	49	129	0.703193	2.78464	97	0.336871	10	6	NA	NA	NA	3.21039	27	0.974075	1.71798	-543.298	-384.18	1652.35	0	1476	1	694	0	0.0122822	0	0.00146028	0	0.00303752	0.0588698	0.4708	0	0.0427191	0.0151826	0.0382475	0.0193253	0
TCGA-B8-5551	KIRC	C3	KIRC.3	0.644649	0.84	0.44	NA	-0.0736	-0.118	1.8937	2.2778	0.9919	0.3472	27	137	0.424386	1.18828	81	0.264697	28	7	0.733147	3.8881	201	4.63969	122	0.965793	3.33606	650.193	-683.051	1732.48	0	16	0	16	0.022702	0	0	0.00817068	0	0	0.0992452	0.307438	0	0.0119515	0.0537512	0.0176739	0.0335511	0
TCGA-B8-A54D	KIRC	C3	NA	0.337068	0.41	0	NA	-0.843	-0.327	1.1498	1.3408	0.5751	-0.2763	21	27	0.370741	1.24463	86	0.11875	1	8	NA	NA	NA	2.15413	12	0.866885	1.28591	608.107	-707.498	955.886	0	830	0	830	0.000417231	0	0	0	0	0	0.0312894	0.279787	0	0	0.0117114	0.00458162	0.0748236	0
TCGA-B8-A8YJ	KIRC	C3	NA	0.429104	0.56	0.07	NA	-1.6009	-0.3735	1.0103	1.4991	0.2778	0.8483	19	NA	0.214199	0.713996	55	1.79e-05	0	0	0.895146	3.80302	70	3.3673	29	1	1.16237	893.516	-273.239	-425.367	0	431	0	431	0	0.0983914	0.00933699	0	0	0	0.0165695	0.306558	0.000597878	0.0552256	0.0856577	3.84e-05	0	0.0900202
TCGA-BP-4329	KIRC	C3	KIRC.4	0.159654	NA	NA	NA	-1.6553	-0.1825	0.8249	0.4416	0.3884	0.1134	NA	NA	NA	NA	99	0.134866	2	8	NA	NA	NA	3.7437	45	0.98346	1.91173	262.047	-873.751	3161.85	1	845	1	134	0.00603198	0.00956125	0.00123672	0.0120169	0	0	0.0488076	0.255489	0	0.102177	0.118576	0	0.0277633	0
TCGA-BP-4347	KIRC	C3	KIRC.2	0.178304	NA	NA	NA	-1.1414	-0.2405	0.3413	0.1962	0.3199	0.0232	NA	NA	NA	NA	55	0.291715	8	0	NA	NA	NA	3.26024	39	0.88991	1.34184	414.104	-741.414	2097.45	0	1367	0	1367	0	0.0161911	0	0.00200077	0	0	0.0850743	0.189011	0	0.0531298	0.0438674	0	0.0544755	0
TCGA-BP-4771	KIRC	C3	KIRC.2	0.533576	NA	NA	NA	-0.6105	-0.2725	1.4447	2.1833	0.7581	0.2024	NA	NA	NA	NA	72	0.205412	NA	NA	0.869319	1.8077	8	4.58881	296	0.806418	2.05686	632.476	-582.726	1194.56	1	162	1	23	0	0	0	0	0	0	0.0473735	0.108274	0	0.00583747	0.0298635	0.00313401	0.138721	0
TCGA-BP-4801	KIRC	C3	KIRC.1	0.255567	NA	NA	NA	-1.4911	-0.3185	1.1663	0.6213	0.2111	0.348	18	13	0.381921	1.49831	74	0.0982041	2	5	NA	NA	NA	NA	NA	NA	1.17118	549.975	-436.786	3535.4	0	1124	0	1124	0	0.0164338	0	0	0	0	0.0518952	0.605331	0.0162881	0.0221239	0.0188517	0	0.0550388	0
TCGA-BP-4807	KIRC	C3	KIRC.1	0.117911	NA	NA	NA	-1.1557	-0.2725	0.8326	-0.0778	0.2673	0.2932	NA	NA	NA	NA	91	0.0503848	2	5	NA	NA	NA	2.89037	18	1	1.60213	560.199	-640.061	3296.08	0	211	0	211	0	0.0124219	0	0	0	0	0.026956	0.562743	0.119905	0	0.0362237	0.0334719	0.0188673	0.00770592
TCGA-BP-4960	KIRC	C3	KIRC.2	0.276851	0.72	0.31	NA	-1.0166	-0.1485	0.939	1.1931	-0.2111	0.482	21	65	0.493184	1.5956	122	0.424563	11	4	0.80253	2.17329	15	2.81336	17	0.992991	1.70642	439.129	-1569.12	-33.3642	0	2172	0	2172	0.0115004	0.00630819	0.00778625	0	0	0.107844	0.00321067	0.261404	0.0986139	0	0.127443	0.000841784	0.0136922	0.0223682
TCGA-BP-4961	KIRC	C3	KIRC.1	0.117952	0.57	0.12	NA	-1.5725	-0.312	0.3971	0.0173	-0.0057	0.3621	13	15	0.318627	0.840017	56	0.105532	1	2	NA	0	1	2.83321	17	1	1.25936	-112.081	-711.822	1944.1	0	1935	0	1935	0.00162402	0.0146367	0	0	0	0	0.0373092	0.419139	0	0.184692	0.0354112	0.0153928	0	0.0476772
TCGA-BP-4968	KIRC	C3	KIRC.4	0.228495	0.36	0.23	NA	-0.8249	-0.0585	0.8049	1.3419	0.4518	0.1935	18	3	0.37389	1.06415	77	0.270654	0	5	NA	NA	NA	3.42037	69	0.807815	1.81685	680.206	-987.656	193.323	0	1746	0	1746	0	0	0	0	0	0	0.0805964	0.169532	0	0.000806041	0.0293738	0.00194092	0.121684	0
TCGA-BP-4969	KIRC	C3	KIRC.2	0.130658	NA	NA	NA	-1.3564	-0.304	-0.1879	-0.3779	0.1597	-0.1561	NA	NA	NA	NA	128	0.947729	23	5	NA	NA	NA	2.36938	11	0.988109	1.37908	-437.703	-1331.99	1960.72	0	1794	0	1794	0	0.0908903	0.00482692	0	0	0	0.0870767	0.271671	0	0.0676888	0.0461047	0	0.0826654	0.0177144
TCGA-BP-4970	KIRC	C3	KIRC.1	0.358966	0.67	0.03	NA	-1.2587	-0.343	1.1267	1.0037	0.5839	0.4326	4	58	0.153816	0.861369	103	0.0676746	1	7	0.982036	1.91095	7	3.9896	75	0.924055	1.69615	796.972	-597.188	2360.56	0	433	0	433	0	0.0191828	0	0.0123675	0	0	0.0582946	0.312468	0.00305675	0.0128675	0.0654045	0.0273656	0.0451472	0
TCGA-BP-4974	KIRC	C3	KIRC.2	0.163961	0.64	0.2	NA	-1.2315	-0.2565	0.3034	0.3305	0.2477	0.2343	21	1	0.202634	0.897377	89	0.109853	2	6	0.973259	1.06923	3	3.58491	37	0.992797	1.04132	480.588	-413.502	1888.42	1	211	1	35	0.00317644	0.00207241	0.0245462	0	0	0	0.0403813	0.290751	0.0689268	0	0.0280152	0	0.0513654	0.00415768
TCGA-BP-4983	KIRC	C2	KIRC.3	0.592264	0.61	0.69	NA	0.4398	0.102	1.4866	2.0791	0.7367	0.377	37	8	0.631696	1.86637	102	0.350813	3	8	0.79741	3.9174	136	4.5504	132	0.931924	1.93858	476.38	286.042	-737.889	0	1413	0	1413	0	0.000825451	0	0.0298107	0	0.0803227	0.0531727	0.199826	0.00132507	0	0.00803998	0.00664856	0.0978663	0
TCGA-BP-4999	KIRC	C3	KIRC.1	0.139375	0.53	0	NA	-1.3099	-0.4055	0.3748	-0.2683	-0.0689	0.1932	22	68	0.422392	1.08615	80	0.129268	4	0	NA	NA	NA	2.3979	11	1	1.10015	139.312	-623.248	2287.24	0	1266	0	1266	0	0.0306209	0	0	0	0	0.0721533	0.351718	0	0.133867	0.072159	0.00665878	0.0252761	0.0339363
TCGA-BP-5001	KIRC	C3	KIRC.2	0.159452	NA	NA	NA	-1.5423	-0.2395	0.2955	0.9453	-0.0545	-0.1862	17	0	0.361586	0.783436	133	0.0921214	1	9	NA	NA	NA	3.3965	33	0.971398	1.67675	39.5441	-1811.41	2491.98	0	1177	0	1177	0.0706658	0	0.00670352	0.00133391	0	0	0.0471914	0.115874	0	0.0218344	0.0384592	0	0.103573	0
TCGA-BP-5174	KIRC	C3	KIRC.4	0.242683	0.42	0	NA	-1.1389	-0.096	0.3251	0.1039	0.048	-0.1015	13	38	0.196873	0.928117	71	0.0936504	1	4	NA	NA	NA	2.6956	23	0.859704	1.21931	-426.222	-1285.69	1779.64	0	2257	0	2257	0.0131858	0	0	0	0	0	0.0523549	0.347309	0	0.0441814	0.0683246	0	0.0597973	0
TCGA-BP-5177	KIRC	C3	KIRC.3	0.178705	0.47	0.08	NA	-1.3196	-0.2055	0.0143	0.6323	0.181	0.4952	18	45	0.308657	0.982089	94	0.251128	5	11	NA	0	1	3.29584	27	1	1.33724	448.928	-585.99	1391.49	0	293	0	293	1.66e-05	0.000833248	0	0	0	0	0.105146	0.234847	0	0.0413781	0.072029	0	0.0638411	0
TCGA-BP-5185	KIRC	C3	KIRC.	0.10758	0.27	0.04	NA	-1.1183	-0.1315	0.1158	0.6054	0.1627	0.0249	27	90	0.448219	2.045	100	0.621672	20	1	NA	NA	NA	1.09861	3	1	0.842174	254.646	-1369.37	2435.32	0	1132	1	736	0	0.0128498	0	0	0	0	0.0325064	0.217272	0	0.0438835	0.0217543	0	0.109314	0
TCGA-CJ-4881	KIRC	C3	KIRC.4	0.337895	NA	NA	NA	-0.6762	-0.0705	1.0425	1.3592	0.4151	0.45	NA	NA	NA	NA	86	0.414924	11	20	0.89463	2.68007	20	3.95876	63	0.9555	2.3571	547.764	-1142.53	790.123	0	2014	1	1881	0	0.0115731	0	0	0	0.00741056	0.0365798	0.311611	0	0.0169538	0.0772933	0.0238282	0.0489952	0
TCGA-CJ-4895	KIRC	C3	KIRC.3	0.267483	NA	NA	NA	-0.8549	-0.132	1.0432	0.6443	0.6845	0.3728	NA	NA	NA	NA	63	0.118953	3	4	0.949452	0.65811	2	3.82526	48	0.988133	2.17081	352.879	-833.963	2456.05	1	1200	1	61	0	0.0611097	0	0	0	0	0.0328749	0.385904	0.033021	0	0.0463853	0.00600431	0	0.0372482
TCGA-CJ-4900	KIRC	C3	NA	0.453692	0.53	0.1	NA	-0.6613	-0.082	1.3653	2.3021	0.3611	0.2556	9	NA	0.231029	1.03963	87	0.132348	2	14	0.719097	3.8485	211	3.69656	66	0.882306	2.06333	623.985	-1119.98	2307.01	1	1714	1	1714	0	0.0453693	0	0.0138993	0	0	0.0716092	0.190007	0.0221926	0	0.019427	0.00448638	0	0
TCGA-CJ-5676	KIRC	C3	KIRC.2	0.293588	0.49	0.61	NA	-1.4141	-0.211	0.9619	1.4316	0.2054	0.3811	23	119	0.536439	1.52462	60	0.614244	5	4	0.90961	2.40051	14	3.03766	33	0.868771	1.72566	574.405	-1154.98	1037.44	0	4067	1	2219	0	0.0112873	0	0	0	0	0.0320442	0.310008	0	0.00468139	0.0550989	0.003217	0.0383856	0
TCGA-CJ-5677	KIRC	C6	KIRC.4	0.324895	0.43	0.08	NA	-0.3879	-0.0025	1.03	0.2544	0.1929	0.5631	32	32	0.564015	1.77665	79	0.245789	6	12	0.772289	1.07062	4	2.89793	20	0.967354	2.05011	276.054	-777.172	811.273	1	782	1	288	0	0.0212791	0	0	0	0.0906815	0.0319356	0.488461	0	0.0202997	0.102636	0	0.0263432	0
TCGA-CZ-4856	KIRC	C3	KIRC.1	0.279851	0.59	0	NA	-1.4002	-0.253	0.7335	1.1554	0.5761	0.1505	33	48	0.336256	1.56919	89	0.113016	3	6	0.942916	3.50159	41	4.06158	71	0.952824	1.75244	212.902	-738.84	2352.01	0	18	0	18	0.00822717	0	0	0.001239	0	0	0.0528996	0.287077	0	0.0361069	0.0101147	0.00202424	0.071967	0
TCGA-CZ-5458	KIRC	C3	KIRC.1	0.29364	0.5	0	NA	-1.1562	-0.272	0.719	0.7744	0.225	0.0953	13	0	0.268502	0.775673	53	0.143331	1	6	NA	NA	NA	3.96851	60	0.969266	1.57276	844.456	-602.645	3071.05	0	2789	0	2789	0	0.0200601	0.0263314	0	0	0	0.0426241	0.214921	0	0.0377329	0.105353	0.00451132	0.0617608	0
TCGA-DV-5566	KIRC	C3	KIRC.4	0.206174	0.4	0.06	NA	-0.6133	-0.126	0.3094	0.0529	0.0687	0.1141	21	7	0.486316	1.14427	37	0.0780144	3	3	NA	NA	NA	2.83321	17	1	1.94705	322.703	-796.596	1756.9	0	1398	0	1398	0	0.0136477	0	0	0	0	0.0897787	0.444328	0.0443789	0	0.0499759	0.00443137	0.0508294	0
TCGA-DV-5569	KIRC	C3	KIRC.1	0.184274	NA	NA	NA	-0.8573	-0.1365	0.8014	0.4942	0.5168	0.277	NA	NA	0	0	51	0.0527932	0	4	NA	NA	NA	3.32745	35	0.9359	1.27206	786.027	-794.109	1418.83	0	355	0	355	0	0.0295257	0	0	0	0.0217765	0.0732634	0.384368	0	0.0221693	0.0397013	0.00805436	0.0438506	0
TCGA-DV-5576	KIRC	C3	KIRC.3	0.0483894	NA	NA	NA	-1.5524	-0.261	-0.6239	-1.3994	0.1345	0.2572	NA	NA	0	0	95	0.0486515	2	5	NA	NA	NA	0	1	NA	1.50462	168.19	-635.888	3063.68	1	727	1	727	0.0538652	0.0110144	0.0109534	0	0	0	0.0132362	0.205021	0	0.163288	0.131636	0.0135784	0.0107392	0.0679399
TCGA-6D-AA2E	KIRC	C3	NA	0.32507	0.6	0	NA	-2.2812	-0.24	0.2696	0.5504	-0.0714	-0.3736	12	114	0.221284	0.491743	49	2.84e-05	0	0	0.887221	2.12746	11	2.30259	10	1	1.83925	-443.252	-1905.32	2222.06	0	362	0	362	0	0.139206	0	0	0	0	0.00444755	0.289493	0.0316922	0	0.0101961	0	0.0536245	0
TCGA-A3-3308	KIRC	C3	KIRC.3	0.238994	0.62	0.04	NA	-0.752	-0.197	0.634	0.1361	0.0912	0.4318	32	102	0.638633	1.9159	114	0.0846483	3	6	NA	NA	NA	2.91249	19	0.989151	2.06113	2.95382	-528.275	568.158	0	16	0	16	0	0.0327372	0	0	0	0.0367706	0.0715552	0.44455	0	0.027088	0.0610901	0	0	0.036953
TCGA-A3-3322	KIRC	C3	KIRC.2	0.114679	0.27	0.07	NA	-1.0821	-0.364	0.4589	-0.4504	0.1458	-0.0239	21	67	0.39617	1.18851	216	0.195376	6	0	NA	NA	NA	2.27187	10	0.98666	0.640108	-318.041	-802.099	3519.48	0	1478	0	1478	0.0159637	0	0	0.00675066	0	0.0157702	0.0232612	0.549657	0.0171759	0.0111742	0.0655558	0.0029897	0.0232712	0.0267323
TCGA-A3-3378	KIRC	C3	KIRC.2	0.517196	0.61	0	NA	-0.6717	-0.3435	1.4987	1.4284	0.264	0.1096	25	3	0.550281	1.26565	61	0.063069	1	3	0.793364	3.66147	101	4.14943	73	0.967129	1.87209	90.6422	-547.037	3023.4	0	630	0	630	0	0.0381775	0	0.00160752	0	0	0.0480432	0.297378	0	0.0258946	0.0393491	0.0771855	0.0183842	0
TCGA-A3-3382	KIRC	C3	KIRC.3	0.159159	0.37	0.01	NA	-1.4383	-0.301	0.7519	0.3376	-0.0709	0.1052	31	62	0.53197	2.35187	120	0.706442	24	3	NA	NA	NA	3.49166	34	0.99016	1.72683	306.008	-1047.85	2897.71	0	574	1	514	0	0.00961483	0.00338775	0	0	0	0.0647728	0.38971	0	0.00462237	0.0191303	0	0	0.0064145
TCGA-AK-3436	KIRC	C3	KIRC.4	0.134399	0.37	0.37	NA	-1.0156	-0.094	0.1889	0.3531	-0.2697	0.146	12	NA	0.302895	1.06013	87	0.588788	20	8	NA	NA	NA	2.40534	13	0.937774	0.96937	-74.2826	-1302.72	1522.19	0	3331	1	1189	0	0.0774561	0	0	0	0.039528	0.0208747	0.293396	0	0.0432894	0.00116204	0	0.029987	0
TCGA-AK-3443	KIRC	C5	NA	0.016855	0.06	0.01	NA	-1.9882	-0.3995	-1.6242	-2.8916	-1.1876	-1.1212	8	NA	0	0.220214	43	0.0464401	2	0	NA	NA	NA	0	1	NA	0.873283	-1186.52	-1790.41	4210.34	0	1423	0	1423	0	0.0555408	0.0258005	0	0	0.0023911	0.0017041	0.349873	0	0.186184	0.123723	0.0247446	0	0.0334051
TCGA-AK-3455	KIRC	C2	KIRC.4	0.282271	0.44	0	NA	-1.4021	-0.1195	0.5638	1.8656	0.4907	-0.4608	32	32	0.307238	1.50826	95	0.100649	2	3	0.78663	2.13023	15	4.08605	132	0.836825	2.15321	856.153	-1036.22	2669.76	1	683	0	683	0	0.028904	0	0	0	0.00120655	0.0563277	0.0236726	0	0.000480128	0.0115003	0.000547291	0.0989587	0
TCGA-AS-3778	KIRC	C3	NA	0.116844	0.3	0	NA	-1.1627	-0.308	0.499	0.0198	-0.0362	0.3575	18	88	0.470378	1.38346	64	0.0283482	1	2	NA	NA	NA	1.60944	5	1	1.28012	143.285	-1223	3591	0	43	0	43	0	0	0	0	0	0	0.078054	0.393727	0	0.046858	0.0825168	0.00255324	0.0103622	0.0401256
TCGA-B0-4693	KIRC	C3	KIRC.1	0.310872	NA	NA	NA	-1.6371	-0.31	0.7633	1.0861	0.2207	-0.0837	NA	NA	NA	NA	67	0.103845	3	3	0.774429	3.05996	52	3.3873	33	0.968767	1.64946	1029.66	-1275.68	2100.63	1	77	0	77	0	0.0313749	0	0	0	0	0.0598279	0.222945	0.00894443	0	0.0903438	0.00234326	0.0493367	0
TCGA-B0-4821	KIRC	C3	NA	0.231781	0.39	0.38	NA	-0.4783	-0.1025	0.0343	0.8051	0.0608	0.3302	34	15	0.630806	1.66303	95	0.553411	9	14	0.998856	0.692354	2	2.99982	23	0.956728	1.95285	218.517	-1186.86	937.336	1	1230	1	1230	0.029963	0	0	0	0	0.21838	0.0342327	0.123437	0	0	0	0	0.0944634	0.0538134
TCGA-B0-4823	KIRC	C3	KIRC.1	0.217147	NA	NA	NA	-1.2609	-0.2395	0.8755	0.9643	0.3212	0.3739	29	39	0.900659	2.47681	45	0.174656	6	0	0.932628	2.46126	14	3.53488	42	0.945744	1.50587	725.08	-440.427	1590.65	1	454	0	454	0	0.113875	0.00503268	0	0	0	0.0353626	0.331543	0.00364971	0.00746162	0.0157083	0	0.00748837	0
TCGA-B0-5077	KIRC	C3	KIRC.2	0.225932	0.46	0	NA	-0.7189	-0.213	0.5491	0.3168	0.2088	0.1489	19	13	0.37043	1.22527	90	0.178369	7	5	NA	0	1	3.12016	35	0.877595	1.39677	264.41	-1165.58	2440.73	1	1317	0	1317	0.0136811	0	0	0	0	0.0996767	0.0377161	0.357186	0	0.0265479	0.00178438	0	0.084582	0
TCGA-B0-5102	KIRC	C3	KIRC.4	0.158084	0.37	0	NA	-1.6902	-0.1845	0.4251	0.5625	0.1159	-0.213	24	6	0.232515	1.24977	65	0.402358	15	9	0.683441	0.473725	2	2.75835	22	0.892369	2.03478	-264.755	-1997.1	1371.54	1	2764	1	2734	0	0.0148691	0	0	0	0	0.0908664	0.370059	0	0	0.0281107	0	0.0616255	0
TCGA-B0-5109	KIRC	C1	KIRC.3	0.593089	0.74	0.08	NA	0.4798	0.1945	0.8282	1.9768	-0.1659	0.5173	16	18	0.142327	1.16708	148	0.766519	21	34	0.782869	3.71466	115	3.57993	49	0.91986	2.84429	344.577	522.394	-1395.55	1	587	1	70	0	0.0203771	0	0.000179405	0	0.0537621	0.0753563	0.128582	0.0039741	0.00305245	0.0234996	0.0141824	0.104336	0
TCGA-B2-4099	KIRC	C4	KIRC.4	0.15541	0.36	0.18	NA	-0.9849	0.023	1.0439	0.5281	0.6087	-0.2182	33	32	0.505356	1.51607	61	0.0711467	1	5	NA	NA	NA	3.04482	22	0.985046	1.78947	69.6537	-1368.34	1567.9	0	972	0	972	0	0.0215605	0	0.00205771	0	0	0.104422	0.336038	0	0.0308317	0.157862	0.00840964	0.0336256	0.0437203
TCGA-B4-5378	KIRC	C4	NA	0.0408376	0.38	0	NA	-1.4479	-0.3515	-0.0095	-0.6511	0.8334	0.2406	NA	NA	0	0	39	4.96e-06	0	0	NA	NA	NA	0.693147	2	1	1.08316	-56.3884	-855.958	3514.12	0	175	0	175	0	0.0902607	0	0	0	0	0.0104862	0.322803	0.0811916	0.108348	0.0538568	0.0230749	0.0617714	0.053023
TCGA-B4-5835	KIRC	C4	NA	0.330411	0.45	0.18	NA	-0.1752	-0.0345	0.7355	0.1094	0.4548	-0.4708	35	69	0.317099	2.0179	109	0.377282	11	11	0.961032	0.666136	2	3.64595	39	0.995192	1.90998	-749.806	-380.361	610.619	0	16	0	16	0.00395157	0.00891566	0	0	0	0.0217332	0.0488048	0.506357	0	0.0155911	0.0536245	0.000170774	0.0370437	0
TCGA-B4-5843	KIRC	C3	NA	0.0980354	0.26	0	NA	-0.6892	-0.2275	0.2871	-0.6899	0.185	0.1853	16	4	0.234524	1.17262	55	0.238425	6	3	NA	NA	NA	1.94591	7	1	1.70295	-84.9239	-374.116	3293.73	0	11	0	11	0.00260937	0.0146825	0	0	0	0	0.0444081	0.605536	0	0.0620886	0.0272	0.00466254	0.0167962	0.0269582
TCGA-B8-A54H	KIRC	C3	NA	0.250558	0.48	0.09	NA	-1.8399	-0.2245	0.4448	0.7342	0.0872	0.0832	41	452	0.3126	1.8235	77	0.0712171	1	4	NA	NA	NA	2.00551	22	0.648814	0.989509	124.563	-1462.58	-294.79	0	256	0	256	0.0104485	0	0	0	0	0	0.0255553	0.216568	0	0.009403	0.0478672	0.00101073	0.0550869	0.00750408
TCGA-BP-4166	KIRC	C3	KIRC.3	0.183103	NA	NA	NA	-1.0997	-0.1505	0.6389	0.8419	0.0808	0.3051	NA	NA	NA	NA	56	0.593307	22	7	0.972032	1.56443	5	3.8807	51	0.986996	1.22231	311.858	-742.433	1264.58	0	13	0	13	0	0.0826962	0	0	0	0	0.0552799	0.370623	0	0.0461509	0.024399	0	0.0337605	0.00303961
TCGA-BP-4170	KIRC	C3	KIRC.1	0.218715	NA	NA	NA	-1.4063	-0.2345	0.9972	0.999	0.4451	0.1636	NA	NA	NA	NA	79	0.118975	3	5	0.950578	1.04432	3	4.21873	96	0.92428	1.18208	233.413	-1251.06	2758.19	1	2343	0	2343	0	0.0110035	0	0.000434623	0	0	0.0939878	0.269651	0.0391611	0	0.0272739	0.0182171	0.0553356	0
TCGA-BP-4770	KIRC	C1	KIRC.3	0.262734	0.29	0.22	NA	0.0601	0.179	0.5894	0.1358	0.1034	1.0279	30	NA	0.347736	1.33745	95	0.899948	12	14	NA	NA	NA	2.71256	19	0.921249	4.09186	215.748	1154.47	-3243.07	1	329	1	169	0	0.00659429	0	0	0	0.315838	0.0186967	0.402828	0	0.0126103	0	0	0.00345741	0
TCGA-BP-4774	KIRC	C3	KIRC.2	0.145547	NA	NA	NA	-1.3056	-0.243	0.325	0.4454	0.3702	0.021	NA	NA	NA	NA	75	0.0429433	1	2	NA	NA	NA	3.50283	37	0.970065	1.69089	947.211	-1184.99	1670.78	0	1885	0	1885	0.00124772	0.000781355	0.00439746	0	0	0	0.0372252	0.278946	0.178763	0	0.0274314	0	0.0949205	0
TCGA-BP-4776	KIRC	C3	KIRC.	0.193612	NA	NA	NA	-1.389	-0.2365	0.3638	1.3718	-0.0482	0.1564	NA	NA	NA	NA	59	0.04813	1	5	0.885897	2.95199	28	1.74787	6	0.975504	1.23204	1529.69	-1229.99	982.647	0	411	0	411	0.0458198	0.00442417	0.0107911	0	0.00939787	0	0.0115167	0.0684273	0.129655	0	0.0719003	0	0.12106	0
TCGA-BP-4797	KIRC	C3	KIRC.1	0.415658	NA	NA	NA	-0.8367	-0.204	1.0658	0.908	0.3537	0.2753	NA	NA	NA	NA	111	0.363773	14	7	NA	NA	NA	4.41804	106	0.947377	1.52559	307.315	-905.74	1733.46	0	1107	0	1107	0.000346196	0	0	0	0	0.0148515	0.0489776	0.325476	0	0.0163056	0.0517746	0.0261041	0.0741742	0
TCGA-BP-5000	KIRC	C3	KIRC.2	0.334239	0.62	0.17	NA	-0.9911	-0.1485	0.8362	1.2252	0.4283	0.4334	15	19	0.376859	0.869674	71	0.237167	9	8	NA	NA	NA	4.00996	63	0.967857	1.70898	685.847	-958.403	1448.85	0	563	0	563	0	0	0	0	0	0	0.048886	0.301029	0	0.00527028	0.0232873	0	0.0500252	0
TCGA-BP-5184	KIRC	C3	KIRC.	0.2214	0.44	0	NA	-1.1204	-0.28	0.6931	0.9424	0.0704	0.2639	11	38	0.336552	0.588966	49	0.0357156	2	4	NA	NA	NA	3.57448	39	0.975685	1.00591	-23.9744	-779.416	2582.62	0	1133	0	1133	0.0264996	0.00904688	0	0	0	0	0.050194	0.427516	0	0.01685	0.0172795	0	0.0238017	0
TCGA-BP-5186	KIRC	C3	KIRC.	0.18563	0.43	0	NA	-1.4005	-0.3285	0.275	0.5426	0.3097	0.0759	18	23	0.166043	0.830214	54	0.0205119	0	3	NA	NA	NA	2.51244	15	0.927766	1.18628	-98.302	-997.062	3068.88	0	693	0	693	0	0.1107	0	0	0	0	0.0364323	0.25904	0	0.0635562	0.0212185	0	0.0336554	0
TCGA-CJ-4637	KIRC	C3	KIRC.3	0.604272	0.69	0.19	NA	-0.1682	-0.12	1.6438	2.6132	1.0663	0.1855	19	100	0.274621	0.988635	91	0.121861	1	7	0.300877	1.13166	43	4.07898	224	0.753741	1.98342	996.341	-452.572	1324.01	1	2227	1	1821	0.0234273	0	0	0	0	0	0.14325	0.0872472	0.00704628	0	0.02932	0.0031467	0.0905255	0
TCGA-CJ-4869	KIRC	C3	NA	0.487154	0.61	0.15	NA	-0.8794	-0.114	1.3033	2.3209	0.5735	0.2365	40	88	0.310414	1.83426	84	0.150435	1	8	0.513597	0.564244	3	5.29495	262	0.950901	1.64772	757.483	-1100.75	210.256	0	2554	1	1754	0	0.00815107	0	0.00653432	0	0	0.029355	0.143692	0	0.012105	0.0131044	0.00710801	0.0714086	0
TCGA-CJ-4875	KIRC	C3	KIRC.2	0.131421	NA	NA	NA	-0.7612	-0.218	0.6702	1.1781	0.0494	-0.0712	NA	NA	NA	NA	81	0.236804	8	3	NA	NA	NA	2.04974	28	0.615132	2.20797	157.576	-1256.09	1214.54	1	3554	1	531	0	0	0	0	0	0	0.0117814	0.134272	0.00278556	0.00108663	0.0273703	0	0.115259	0
TCGA-CJ-4908	KIRC	C3	KIRC.1	0.209977	0.54	0.09	NA	-1.1976	-0.2765	0.6437	0.5664	0.3584	0.4858	15	1	0.280178	0.672428	141	0.0596793	1	3	NA	NA	NA	3.23477	40	0.876898	1.78388	297.28	-337.365	1913.28	0	1531	0	1531	0	0.0182861	0.00244485	0	0	0	0.0262566	0.311317	0	0.0238543	0.107365	0	0	0.0144744
TCGA-CJ-5684	KIRC	C3	KIRC.1	0.236792	0.39	0.12	NA	-1.2353	-0.239	0.6594	1.0396	0.3443	0.0237	16	8	0.389685	0.890708	72	0.187912	3	3	NA	NA	NA	3.72367	60	0.909468	1.54367	411.869	-800.023	2707.22	0	2231	0	2231	0	0.0150045	0	0.00465637	0	0	0.0764074	0.192772	0	0.0544559	0.0209793	0	0.0699735	0
TCGA-CW-5587	KIRC	C3	KIRC.1	0.311298	NA	NA	NA	-1.113	-0.3265	1.2883	1.2872	0.9693	-0.1439	22	26	0.449543	1.74198	51	0.239333	6	3	0.951941	0.659835	2	3.9741	67	0.945159	1.28309	495.617	-1049.98	3250.36	0	2226	1	2003	0	0	0	0.00186446	0	0	0.115694	0.229068	0	0.00743976	0.052188	0	0.0837267	0
TCGA-CW-5589	KIRC	C3	KIRC.1	0.167565	NA	NA	NA	-1.2312	-0.269	0.7911	0.4718	0.2693	0.2426	NA	NA	0	0	83	0.0904556	NA	NA	0.439313	0.482634	3	3.06253	22	0.990776	1.46739	216.829	-1216.34	3774.88	0	2378	0	2378	0	0.0431956	0.0119901	0.0102302	0	0.0358367	0.0171282	0.491283	0	0.0251477	0.0457287	0	0.0153663	0.0548867
TCGA-CW-5591	KIRC	C3	KIRC.1	0.268929	0.42	0.22	NA	-1.5305	-0.28	0.0246	-0.5556	-0.2566	0.3573	15	92	0.222603	0.834761	85	0.947724	23	3	NA	0	1	1.79176	6	1	1.95903	-399.531	-768.717	813.801	0	2271	0	2271	0	0.0414127	0	0	0	0	0.0207889	0.379517	0	0.0958125	0.155295	0	0.0515703	0
TCGA-CZ-5985	KIRC	C3	KIRC.1	0.281096	0.38	0.02	NA	-0.8929	-0.294	1.2621	0.9963	0.5709	-0.0881	18	100	0.35238	1.29206	71	0.22067	5	12	0.708946	2.28201	25	3.47607	56	0.863545	1.51714	882.354	-1260.28	3140.67	0	1997	0	1997	0	0.0496417	0	0.0012875	0	0.0719286	0.109077	0.394926	0	0.0115877	0.0278727	0.012162	0.011929	0
TCGA-CZ-5988	KIRC	C3	KIRC.3	0.236411	0.43	0	NA	-0.373	-0.22	0.3732	0.3389	0.3079	0.5333	19	1	0.470926	1.00072	69	0.147705	6	7	NA	NA	NA	2.6376	20	0.880451	1.16366	793.494	-314.215	2328.27	0	693	0	693	0	0.0530428	0	0	0	0.0180523	0.0934872	0.281708	0	0.0141958	0.0277709	0	0.0317339	0
TCGA-DV-A4W0	KIRC	C3	NA	0.0284458	0.43	0.02	NA	-0.9668	-0.21	0.2186	-0.2246	0.6499	0.1753	35	NA	0.254662	0.763985	65	0.159281	5	8	NA	NA	NA	1.60944	5	1	1.73797	518.595	-936.668	2100.12	0	2470	1	2008	0.00278145	0.0109897	0.0350128	0	0	0	0.0732194	0.547081	0	0.0266071	0.0159578	0	0	0.0423019
TCGA-G6-A5PC	KIRC	C3	NA	0.31395	0.48	0.4	NA	-1.4555	-0.1495	0.3919	0.9906	0.2665	-0.4156	27	32	0.324731	1.3239	67	0.130388	1	10	NA	NA	NA	1.03759	4	0.748464	1.89519	-96.7847	-1580.31	1400.94	1	242	1	242	0	0	0	0	0	0	0.0264591	0.171294	0	0	0.0313649	0	0.0454699	0
TCGA-MM-A84U	KIRC	C3	NA	0.299259	0.46	0.05	NA	-1.4613	-0.1925	0.59	0.7731	0.1452	0.3289	35	5	0.444774	1.72968	115	0.185327	4	5	0.718835	0.498258	2	2.19722	9	1	1.73197	-326.2	-1168.65	894.937	0	700	0	700	0	0.0261915	0	0.00664914	0	0	0.0396936	0.270588	0	0.059373	0.0466187	0	0.106821	0
TCGA-MW-A4EC	KIRC	C3	NA	0.142923	0.38	0	NA	-1.398	-0.1535	0.3322	0.1197	0.0241	-0.2899	14	0	0.400896	0.881972	103	0.140674	4	4	NA	NA	NA	1.60944	5	1	1.01675	337.507	-1412.85	2055.76	0	498	0	498	0.0411025	0	0	0.0166347	0	0.0206006	0.0381104	0.354619	0.00566047	0.0316701	0.0457095	0.0115864	0.0237522	0.0455037
TCGA-A3-3316	KIRC	C3	KIRC.3	0.221329	0.71	0.2	NA	-0.9068	-0.2385	0.9039	-0.1148	-0.2368	0.4011	18	18	0.0830207	0.968575	106	0.62785	24	8	NA	NA	NA	2.75555	17	0.972588	1.44804	647.416	-479.879	897.758	0	1493	0	1493	0	0.022203	0	0	0	0.111634	0.0242914	0.455214	0.0721954	0	0.0633153	0.0321833	0.059889	0
TCGA-A3-3320	KIRC	C3	KIRC.1	0.0749829	0.29	0.03	NA	-1.8744	-0.3805	0.4667	0.0309	0.0677	-0.1277	30	66	0.634214	1.93022	126	0.108352	1	9	NA	NA	NA	2.94826	21	0.96838	0.93648	385.666	-1427.3	3251.25	0	1508	0	1508	0	0	0	0	0	0	0.0631974	0.325284	0.0599023	0.0179912	0.0426154	0.0309642	0.037796	0
TCGA-A3-3362	KIRC	C3	KIRC.1	0.173486	NA	NA	NA	-1.2282	-0.256	0.4594	0.0902	0.3533	0.0917	19	8	0.292581	1.30036	49	0.0468422	NA	NA	NA	NA	NA	3.1418	24	0.988594	1.6157	211.223	-976.692	2524.74	0	1559	0	1559	0	0.019708	0.00100959	0	0	0	0.0620174	0.321013	0	0.0599616	0.100552	0.00919873	0.00559484	0.0216354
TCGA-AK-3426	KIRC	C3	NA	0.568735	0.7	0.06	NA	-0.3156	-0.1495	1.7146	2.3534	0.6925	0.342	11	0	0.28292	0.679009	47	0.278105	5	5	NA	NA	NA	4.59305	124	0.95286	1.85336	388.412	-492.173	-381.122	1	885	1	256	0	0.00766212	0	0.0149596	0	0	0.0754824	0.159955	0	0.0422267	0.0369807	0	0.0719493	0
TCGA-AK-3447	KIRC	C4	NA	0.0336672	0.13	0.02	NA	-2.3209	-0.2455	-0.899	-1.4201	-0.8012	-1.4563	NA	NA	0	0	100	0.924073	7	2	NA	NA	NA	NA	0	NA	0.974795	-1359.95	-1296.43	2097.26	0	1217	0	1217	0.0188051	0	0.00766502	0	0.0172193	0	0.0632475	0.303195	0	0.0629091	0.0122882	0.042762	0.0179624	0.105969
TCGA-AK-3453	KIRC	C4	NA	0.0156638	NA	NA	NA	-2.165	-0.213	-0.3947	-1.3216	-1.1158	-0.7697	6	2	0.249697	0.360673	45	0.927548	26	0	NA	0	1	NA	0	NA	0.770295	-1992.88	-1148.85	2204.6	0	2531	0	2531	0	0.033467	0	0.00605315	0	0	0.0317035	0.293568	0	0.0947851	0.0569613	0.000601368	0.02226	0
TCGA-AK-3460	KIRC	C3	KIRC.1	0.126592	NA	NA	NA	-1.2612	-0.2595	0.5939	0.3731	0.0088	0.0757	NA	NA	NA	NA	61	0.129101	4	0	NA	NA	NA	2.36671	12	0.952434	1.45982	-53.7522	-851.873	1774.37	0	2508	0	2508	0.00105403	0.0109056	0.0113003	0	0	0	0.00840532	0.472452	0	0.0440157	0.037895	0.00374155	0	0.00815627
TCGA-B0-4700	KIRC	C6	KIRC.3	0.626299	0.34	0.31	NA	-0.3528	-0.0465	1.2588	2.2094	0.8696	0.7186	7	1	0.308901	0.673966	86	0.0482376	0	0	0.951659	3.43636	37	4.15574	96	0.910479	1.74328	1308.7	-241.856	613.456	1	1980	1	1980	0	0.0265304	0	0	0	0.072118	0.124188	0.162659	0	0.0101148	0	0	0.0816148	0
TCGA-B0-4811	KIRC	C3	KIRC.2	0.16272	0.65	0.04	NA	-0.4813	-0.1145	0.23	0.5578	0.1574	0.1231	25	35	0.892492	2.42646	69	0.623344	25	2	NA	NA	NA	1.58843	8	0.763873	3.33102	95.6846	-947.087	1818.39	1	1417	1	458	0.00686411	0	0	0.00687166	0	0	0.0954697	0.209925	0	0.0524865	0.0400241	0	0.0918671	0
TCGA-B0-4833	KIRC	C3	KIRC.2	0.229262	NA	NA	NA	-1.2026	-0.25	0.6077	1.1984	0.3289	-0.0677	NA	NA	NA	NA	89	0.162129	4	3	NA	0	1	2.39508	34	0.679192	2.04325	727.512	-1388.51	1927.78	1	2386	1	2386	0	0	0.00121396	0	0	0	0.0539938	0.141102	0	0.0293054	0.0431791	0	0.0700499	0
TCGA-B0-4836	KIRC	C3	KIRC.3	0.266992	NA	NA	NA	-0.4468	-0.1135	0.7896	1.7146	0.4231	0.4207	NA	NA	NA	NA	84	0.814754	13	10	0.850567	2.50444	19	4.03885	73	0.941357	1.68636	636.28	-288.044	1764.7	1	1238	1	1238	0	0.0723969	0	0.00742682	0	0.0572463	0.134786	0.0910954	0.00573962	0.00200259	0.0372877	0	0.00887784	0
TCGA-B0-4838	KIRC	C3	KIRC.1	0.372948	NA	NA	NA	-0.9035	-0.2695	0.985	1.5914	0.4997	-0.0856	NA	NA	NA	NA	71	0.265032	10	6	0.888202	2.46262	16	2.74553	64	0.660161	2.15557	511.971	-1053.36	172.942	1	834	0	834	0	0.0074989	0	0	0	0	0.0390252	0.123774	0.00733443	0	0.0401747	0.00304892	0.0637121	0
TCGA-B0-4839	KIRC	C3	KIRC.4	0.156566	NA	NA	NA	-1.4184	-0.149	0.8673	0.7447	0.2633	0.1837	NA	NA	NA	NA	92	0.182277	7	5	0.965304	1.5536	5	2.55779	14	0.969207	1.07565	-189.379	-1575.87	1112.85	1	1639	0	1639	0.00923389	0.00859512	0.00645327	0.00120125	0	0	0.0215715	0.335337	0	0.0624627	0.124949	0	0.0404141	0.0833157
TCGA-B0-4852	KIRC	C3	KIRC.1	0.159788	0.33	0.11	NA	-0.635	-0.0905	0.4895	0.6484	0.2995	-0.0677	29	115	0.440624	2.1205	52	0.200982	2	7	0.780458	1.39839	6	3.71622	49	0.95488	1.89452	160.909	-562.092	1413.6	1	1121	1	860	0.0320753	0.0049105	0	0.00172613	0	0.0179766	0.0957645	0.223404	0.00437142	0.0299603	0.0688082	0.0073881	0.0268606	0.0292817
TCGA-B0-5092	KIRC	C3	KIRC.2	0.475753	0.65	0.15	NA	-0.4259	-0.1935	1.1363	1.9326	0.7855	0.1599	26	44	0.54308	1.82932	73	0.118462	2	6	0.945768	1.03903	3	4.70096	170	0.915333	2.50951	768.945	-736.738	604.693	1	459	1	459	0	0.0122189	0	0.00491113	0	0	0.0490585	0.106223	0.0115902	0	0.0150783	0.00115717	0.116789	0
TCGA-B0-5113	KIRC	C3	KIRC.1	0.194707	0.53	0.09	NA	-1.6153	-0.3025	0.8262	1.0796	0.2313	0.1345	15	19	0.295893	0.917267	66	0.654542	23	3	0.837108	2.58754	22	4.31646	84	0.974192	1.35359	83.0027	-874.12	3200.13	0	1175	0	1175	0.00367129	0.0251597	0	0	0	0	0.0701222	0.334799	0	0.0360989	0.0132927	0.00675043	0.039756	0
TCGA-B0-5117	KIRC	C3	NA	0.0516629	0.2	0.04	NA	-1.5604	-0.27	-0.6728	-1.2882	-0.6502	-0.3673	4	11	0.172798	0.287996	110	0.914817	10	1	NA	NA	NA	0.636514	2	0.918296	1.41866	-1066.54	-1367.75	1948.84	0	1608	0	1608	0	0.0204442	0.00836513	0	0.00966348	0.0170153	0.0256729	0.212311	0	0.216307	0.0873184	0	0.0730677	0.0194187
TCGA-B0-5120	KIRC	C3	KIRC.3	0.199246	0.5	0	NA	-1.0619	-0.2645	0.7899	0.4596	0.226	0.2964	NA	NA	0.523909	1.4262	53	0.123197	2	4	0.506389	0.702004	4	3.09104	22	1	1.49045	804.497	-307.818	3140.76	0	1169	0	1169	0	0.0628581	0	0.0106183	0	0	0.0350805	0.42547	0.140311	0	0.0241543	0.00275283	0.0574142	0
TCGA-B0-5693	KIRC	C3	KIRC.1	0.0892307	0.27	0.02	NA	-1.0398	-0.1835	0.0229	-0.6792	0.2442	0.1862	24	250	0.245459	1.0432	57	0.0872561	3	4	NA	0	1	1.94591	7	1	1.05545	-10.0031	-903.274	2560.41	0	4074	0	4074	0	0.0211071	0.000518497	0	0	0	0.0577961	0.355636	0	0.148181	0.0944063	0	0.0603117	0.0547948
TCGA-B0-5702	KIRC	C3	KIRC.	0.273396	NA	NA	NA	-2.3775	-0.528	0.2162	1.1921	-0.4373	-0.1589	22	93	0.370537	1.59616	66	0.0919226	NA	NA	NA	NA	NA	NA	0	NA	2.16665	3.28058	-806.007	626.026	0	2172	0	2172	0.0120448	0.0144306	0	0	0	0	0.00523499	0.289877	0.0145525	0.00723799	0.111681	0	0.117638	0
TCGA-B2-4098	KIRC	C3	KIRC.2	0.318895	0.4	0.01	NA	-1.5496	-0.2695	0.9803	0.7086	-0.4388	-0.1756	16	127	0.599889	1.17121	101	0.116461	4	9	0.937031	2.40344	13	2.18081	13	0.850234	1.90514	-378.205	-1824.25	793.98	1	51	0	51	0.0345529	0.00854094	0	0.0152931	0	0.059748	0.0119499	0.543244	0	0.0428412	0.0491889	0.0154597	0	0.0228953
TCGA-B8-4146	KIRC	C4	KIRC.1	0.206207	0.28	0.04	NA	-0.2333	-0.146	0.5889	-0.0578	0.8303	-0.7883	17	34	0.29185	0.93392	75	0.108195	1	12	NA	NA	NA	1.64355	21	0.53984	1.20136	673.322	441.002	899.819	0	511	0	511	0	0.00481581	0.0315048	0.00471643	0.00527456	0.0133526	0.161986	0.305832	0	0.0422583	0	0	0.0408474	0
TCGA-B8-4151	KIRC	C4	KIRC.4	0.0560332	0.14	0	NA	-1.7306	-0.198	0.1566	-0.5132	0.5907	-0.3471	19	73	0.340953	1.39222	85	0.0320799	1	5	NA	NA	NA	1.38629	4	1	0.984093	-80	-1580.69	2605.64	0	1299	0	1299	0.0154846	0.000381033	0.051202	0	0	0	0.0645709	0.457643	0	0.0705702	0.06378	0.0156224	0.0276498	0
TCGA-B8-A7U6	KIRC	C3	NA	0.2417	0.5	0.03	NA	-1.0585	-0.1235	0.4982	0.5028	-0.0812	0.3906	20	86	0.417353	1.35026	91	0.0321687	1	5	NA	NA	NA	2.16396	9	0.984859	1.0935	963.759	-1212.6	474.723	0	495	0	495	0	0.101942	0	0	0	0	0.0344432	0.274383	0.184668	0	0.0733162	0.00835975	0.0638258	0.00128931
TCGA-BP-4162	KIRC	C3	KIRC.1	0.325159	0.47	0	NA	-1.0534	-0.3155	1.05	1.1889	0.4968	0.0037	19	71	0.303279	0.827125	78	0.434279	10	5	NA	0	1	3.01131	43	0.800624	1.30641	1186.92	-1056.82	2184.36	0	3074	0	3074	0	0.00437677	0	0.00555908	0	0.0109756	0.0622967	0.24713	0.00971372	0	0.0111118	0.00758439	0.133421	0
TCGA-BP-4165	KIRC	C3	KIRC.2	0.134033	NA	NA	NA	-1.5163	-0.232	0.3469	0.9742	0.2724	0.0411	NA	NA	NA	NA	77	0.0212379	1	3	NA	NA	NA	3.08295	27	0.935408	1.25055	171.036	-1513.68	2292.26	0	3037	1	1049	0	0.0102258	0	0	0	0	0.0595512	0.152398	0	0.0499621	0.0593158	0	0.0627213	0.147698
TCGA-BP-4340	KIRC	C3	KIRC.1	0.111468	NA	NA	NA	-1.3242	-0.3935	0.0139	-0.2331	0.0035	-0.3538	NA	NA	NA	NA	63	0.205893	5	5	NA	NA	NA	3.06029	24	0.962944	1.57648	27.5661	-1428.81	2400.9	1	562	0	562	0	0.0110458	0.00860911	0	0	0	0.141504	0.242816	0.00734063	0.00456505	0.0773395	0	0.0504453	0.0549504
TCGA-BP-4346	KIRC	C3	KIRC.2	0.435516	NA	NA	NA	-0.7201	-0.342	1.3204	2.0217	1.0438	-0.0007	NA	NA	NA	NA	89	0.0524965	1	5	0.368589	0.660423	6	4.38725	151	0.874429	1.39853	718.879	-683.451	2450.91	1	1493	0	1493	0.0139389	0	0	0	0	0	0.0598991	0.126467	0.00702252	0	0.0175249	0.0018354	0.101011	0
TCGA-BP-4756	KIRC	C3	KIRC.1	0.0951077	NA	NA	NA	-1.3715	-0.3105	0.3629	0.4091	-0.236	-0.6222	NA	NA	NA	NA	101	0.328982	9	2	0.886248	0.973643	3	3.34044	32	0.963847	2.19152	-753.673	-2046.43	3893.02	0	374	0	374	0.0160891	0.00342235	0	0.064329	0	0	0.117254	0.332084	0.066458	0	0.00666482	0	0.04246	0
TCGA-BP-4760	KIRC	C3	NA	0.0840673	0.45	0	NA	-1.4206	-0.233	0.0598	-0.9165	0.0186	0.4387	5	2	0.199967	0.285667	65	6.19e-05	0	0	NA	NA	NA	1.09861	3	1	1.04401	728.287	-285.391	3216.33	0	2361	1	1457	0	0.0551705	0	0	0	0.157971	0.0166068	0.562227	0	0.0786062	0.00131204	0.00497131	0.00760528	0.00551748
TCGA-BP-4761	KIRC	C3	KIRC.4	0.267001	NA	NA	NA	-0.8465	-0.1295	0.2246	1.3042	0.1881	0.1174	NA	NA	NA	NA	230	0.538022	11	27	0.671845	2.96063	82	3.41278	35	0.959899	2.28813	234.842	-1588.99	3276.18	0	182	0	182	0	0	0	0	0	0.0061555	0.0480318	0.126707	0	0.0141557	0.0204466	0	0.0976633	0
TCGA-BP-4766	KIRC	C3	KIRC.1	0.142884	NA	NA	NA	-0.9668	-0.3315	0.5854	-0.4202	-0.5197	-0.022	NA	NA	NA	NA	123	0.16183	4	10	NA	NA	NA	2.48491	12	1	1.59694	-238.863	-1272.64	3299.13	0	1462	0	1462	0.01511	0	0	0	0	0.022298	0.00940948	0.530365	0.0549209	0	0.115737	0.0333228	0.0567087	0.0139064
TCGA-BP-4795	KIRC	C3	NA	0.204691	0.58	0	NA	-1.4075	-0.2675	0.6089	1.1615	0.2543	0.6501	NA	NA	0.314504	0.400278	73	0.0196466	1	3	0.596747	0.413633	2	4.38022	82	0.993987	1.07517	16.7084	-401.7	1284.07	0	620	0	620	0	0.0891215	0.00762879	0	0	0	0.00826198	0.369008	0	0.0711392	0.0667983	0	0.0488359	0
TCGA-BP-4989	KIRC	C3	KIRC.2	0.40852	0.54	0.04	NA	-0.4804	-0.125	1.4904	2.4192	0.4244	0.1603	28	17	0.653539	1.63385	151	0.380424	9	8	NA	0	1	3.95073	122	0.822381	2.29927	744.576	-160.429	-2463.87	0	118	0	118	0	0.0993397	0.00513101	0	0	0	0.022435	0.144341	0.014062	0	0.0135881	0.0119499	0.105227	0
TCGA-BP-5190	KIRC	C3	KIRC.2	0.248111	0.39	0	NA	-1.4062	-0.1965	0.3568	0.1577	0.0923	-0.1917	18	93	0.221375	0.996187	60	0.0760682	1	4	NA	0	1	2.45873	17	0.867825	1.67222	512.705	-1211.49	1790.62	0	1011	0	1011	0.0187892	0	0.00339287	0	0	0	0.0447545	0.347087	0	0.0327213	0.0316783	0.00125018	0.0668635	0
TCGA-BP-5195	KIRC	C3	KIRC.3	0.2944	0.53	0.13	NA	-1.3404	-0.2765	0.7887	0.3802	0.1632	0.3781	35	81	0.335116	1.73143	67	0.0606349	1	5	0.882676	0.611824	2	3.78456	45	0.994193	1.16812	349.62	-757.407	1927.82	0	749	0	749	0	0.00601649	0	0	0	0	0.0520211	0.403259	0	0.0260785	0.0983116	0.0225239	0.0274754	0.00594866
TCGA-BP-5196	KIRC	C3	KIRC.3	0.339872	0.59	0	NA	-0.8871	-0.1675	0.6918	1.3293	0.4564	0.6145	20	10	0.450088	1.12522	81	0.804088	12	9	0.753968	1.46715	7	3.18423	53	0.802014	1.66123	277.089	-632.514	-84.5734	0	1018	0	1018	0	0.00611288	0	0	0	0	0.0341891	0.207668	0.0649023	0	0.0142959	0.00463734	0.107406	0
TCGA-BP-5202	KIRC	C3	KIRC.1	0.145627	0.32	0.01	NA	-1.2248	-0.2285	0.5154	-0.2611	0.0296	0.0253	20	15	0.195631	1.0061	103	0.0570548	0	7	NA	NA	NA	2.63025	15	0.971272	1.06672	-35.3671	-715.743	2670.58	0	29	0	29	0	0.00871566	0.0131416	0	0	0	0.0752499	0.410783	0	0.0173938	0.131516	0	0.0504787	0.0298277
TCGA-CJ-4644	KIRC	C3	KIRC.4	0.216492	0.42	0.42	NA	-1.269	-0.203	0.9204	0.8169	0.682	-0.1754	27	5	0.356833	1.42733	74	0.441274	3	2	NA	NA	NA	3.81695	57	0.944077	1.50327	235.409	-1046.59	2170.62	1	336	1	93	0.00582879	0	0	0	0	0	0.0554801	0.249134	0	0.0225711	0.0999499	0.00130269	0.0757645	0
TCGA-CJ-4870	KIRC	C3	NA	0.0867694	NA	NA	NA	-1.6735	-0.17	0.2714	-0.2071	0.0836	0.0865	NA	NA	NA	NA	109	0.0993449	NA	NA	NA	NA	NA	2.04319	8	0.982568	0.731779	-18.4024	-1626.54	1990.33	0	1498	0	1498	0	0.0517144	0.0159018	0	0	0	0.0193159	0.413084	0	0.0521554	0.139287	0	0.0210782	0.0375517
TCGA-CJ-4871	KIRC	C3	KIRC.3	0.229539	NA	NA	NA	-0.9033	-0.1525	0.5248	0.2462	0.2616	0.3405	NA	NA	NA	NA	69	0.495953	1	5	NA	NA	NA	3.29395	33	0.94207	1.66311	438.734	-827.901	839.78	0	2423	1	169	0	0.0225461	0	0	0	0	0.0844314	0.392953	0	0.0125057	0.0602469	0.00814322	0.0198072	0.0234852
TCGA-CJ-4885	KIRC	C3	KIRC.4	0.0826512	NA	NA	NA	-1.7912	-0.2005	0.196	-0.0134	-0.106	-0.02	NA	NA	NA	NA	68	0.307314	11	5	NA	NA	NA	2.23269	12	0.898502	1.76751	-15.1191	-1317.11	1592.15	0	3451	1	2041	0	0.0156494	0.00415195	0	0	0	0.0353479	0.293757	0	0.0658482	0.088458	0.00201631	0.0861752	0
TCGA-CJ-4890	KIRC	C3	KIRC.3	0.607473	NA	NA	NA	-0.4252	-0.2025	1.8679	2.4019	0.5788	0.585	NA	NA	NA	NA	69	0.00803253	NA	NA	0.839395	3.6352	76	4.54215	154	0.901766	1.77541	642.066	184.627	233.905	0	3519	1	70	0	0.0833787	0	0.00996895	0	0.0275932	0.0373119	0.323523	0	0.0156875	0.0098286	0.0106083	0.00563498	0
TCGA-CJ-4907	KIRC	C3	KIRC.1	0.160043	0.43	0.47	NA	-1.235	-0.299	0.6035	-0.1106	-0.0575	0.5557	29	3	0.585859	1.56229	86	0.535197	0	5	NA	NA	NA	2.71206	20	0.905307	1.31633	234.802	-731.232	3243.93	0	1499	0	1499	0	0.040224	0.00263387	0	0	0	0.0460663	0.463391	0	0.0637496	0.0606802	0.0126555	0.0634316	0
TCGA-CJ-4918	KIRC	C3	KIRC.3	0.356269	0.64	0	NA	-0.9248	-0.249	0.9591	1.1361	0.0914	0.6065	29	31	0.503857	1.73551	68	0.0535176	0	4	0.837636	2.46637	19	3.58783	38	0.986323	2.11261	102.452	-337.815	-1809.04	1	93	1	33	0	0.0828575	0	0	0	0	0.0480563	0.352657	0	0.0453331	0.0216475	0.0155242	0.050736	0
TCGA-CJ-5671	KIRC	C3	KIRC.3	0.398149	0.73	0.28	NA	-0.9367	-0.2405	1.3986	1.649	-0.0336	0.7395	24	112	0.601181	1.57452	58	0.411534	20	4	0.929535	2.78464	20	4.65359	112	0.986243	1.88811	583.46	-643.181	472.978	0	3987	0	3987	0	0.0491168	0	0	0	0.00801448	0.0354276	0.384993	0	0.0284531	0.0165655	0	0.00738921	0
TCGA-CJ-5681	KIRC	C4	KIRC.1	0.119582	0.16	0	NA	-0.3298	-0.242	0.0757	-0.8254	-1.2397	-0.3068	11	78	0.166032	0.55344	1155	0.0780576	0	7	NA	NA	NA	2.48491	12	1	1.82673	-688.412	-732.505	3778.52	1	552	1	17	0.0357297	0	0.0141467	0.351374	0.000409107	0.0428868	0	0.315715	0	0.031737	0.0485813	0.00447666	0.0251074	0
TCGA-CZ-4854	KIRC	C3	KIRC.2	0.179084	NA	NA	NA	-0.8041	-0.2125	0.6266	0.9507	-0.0686	0.2351	NA	NA	NA	NA	126	0.89012	29	18	0.686519	2.31171	29	3.54351	36	0.988834	2.35583	161.1	-946.53	769.239	1	1404	0	1404	0.0174662	0.0206626	0	0	0	0.106817	0.0392427	0.232732	0.0209587	0	0.0185946	0	0	0.055651
TCGA-CZ-4860	KIRC	C4	NA	0.137927	NA	NA	NA	-0.1726	0.096	0.7137	0.1445	0.0063	0.1635	NA	NA	NA	NA	132	0.776026	19	11	0.902036	0.625244	2	3.71105	45	0.974882	1.77425	-951.054	-6.86539	3086.03	1	206	1	206	0.00164657	0.00475208	0	0	0	0	0.0389053	0.395505	0.0206112	0	0.0283972	0.00520493	0.0292108	0
TCGA-CZ-5451	KIRC	C3	KIRC.	0.165024	0.37	0	NA	-1.3002	-0.353	0.4999	0.3781	0.1695	-0.1627	43	58	0.490319	2.07665	45	0.129155	4	0	NA	0	1	2.75167	16	0.992454	0.990223	279.534	-1203.13	3701.23	0	1929	0	1929	0	0.0087044	0	0	0	0	0.0696095	0.426944	0	0.0151632	0.0286331	0	0.0891708	0
TCGA-CZ-5455	KIRC	C3	KIRC.1	0.328317	0.49	0	NA	-0.6588	-0.2265	1.2844	1.1179	0.8936	-0.0076	18	94	0.332476	0.906753	71	0.116822	1	5	NA	NA	NA	4.06361	133	0.830945	2.09142	977.736	-490.254	1779.59	1	561	1	561	0	0.00408096	0	0.00152743	0	0	0.117734	0.348887	0	0.022423	0.0231174	0.0119005	0.033862	0
TCGA-CZ-5457	KIRC	C3	KIRC.4	0.183785	0.54	0.01	NA	-1.4713	-0.2605	0.7723	0.6337	0.3027	-0.0682	41	93	0.509356	1.86764	46	0.763888	24	1	0.848906	2.94208	32	3.48048	40	0.943507	1.16378	26.2482	-1060.83	698.363	0	2754	1	174	0	0.0332021	0	0	0	0	0.0817893	0.479041	0	0.0299484	0.0261999	0.0166004	0.0261132	0
TCGA-CZ-5459	KIRC	C3	KIRC.	0.201652	0.39	0	NA	-0.6365	-0.1215	0.5814	0.7654	0.4154	0.033	37	230	0.719078	2.27708	39	0.06766	2	0	0.93937	1.68312	6	3.20909	37	0.888719	1.48025	745.943	-799.754	2922.85	0	1683	0	1683	0	0.0155455	0	0	0	0.0129463	0.120988	0.270449	0	0.0391918	0.00366566	0.00299972	0.0355118	0
TCGA-CZ-5987	KIRC	C3	KIRC.4	0.280511	NA	NA	NA	-0.5349	-0.197	0.8107	0.7308	0.334	0.0256	16	42	0.380973	1.23083	77	0.704841	8	0	0.570831	1.41846	12	3.39691	31	0.989204	1.88838	1098.11	-1062.83	1843.06	1	445	1	377	0.0115849	0	0	0	0	0	0.0848801	0.273637	0	0.0103762	0.0766099	0.00680283	0	0.00121736
TCGA-DV-5575	KIRC	C3	KIRC.1	0.231926	NA	NA	NA	-0.9338	-0.2305	0.7201	0.8689	0.453	0.2717	NA	NA	0	0	63	0.0946974	3	8	0.891283	0.61779	2	3.50263	45	0.920131	1.35981	770.145	-842.928	2027.04	0	1729	0	1729	0	0.0197425	0	0.00974586	0	0.0135519	0.0662338	0.268373	0	0.0148093	0.0415041	0.00368565	0.0572025	0
TCGA-A3-3306	KIRC	C3	NA	0.194667	NA	NA	NA	-1.0483	-0.1465	0.4844	0.0341	-0.1446	-0.3799	NA	NA	NA	NA	108	0.947455	7	7	NA	0	1	2.96694	21	0.974519	0.990692	145.989	-1254.87	2985.24	0	1120	0	1120	0.0178803	0	0	0.00154665	0	0	0.0842207	0.347779	0	0.0219689	0.0909917	0.017851	0.0571245	0
TCGA-A3-3313	KIRC	C3	NA	0.115027	0.26	0.34	NA	-0.8356	-0.267	0.1627	-1.0045	-0.7548	-0.3002	31	49	0.583912	2.41907	296	0.338934	7	9	NA	NA	NA	1.94591	7	1	1.24894	-1189.2	-1025.88	2313.21	1	735	0	735	0.0337352	0.0225335	0	0.00335204	0.030918	0.00412917	0.0197475	0.43974	0	0.0253077	0.132309	0	0	0.0863047
TCGA-A3-3343	KIRC	C3	KIRC.1	0.189542	NA	NA	NA	-1.5907	-0.3655	0.9607	0.6789	0.4616	-0.0971	NA	NA	NA	NA	95	0.0514559	1	5	0.773982	1.24568	5	3.89776	52	0.986464	1.08242	-423.435	-1550.24	3854.28	0	945	0	945	0	0.0261528	0.0105633	0	0	0	0.0811054	0.278365	0	0.0475747	0.133591	0	0	0.0609936
TCGA-A3-3358	KIRC	C3	KIRC.4	0.348946	0.5	0.06	NA	-0.9803	-0.1595	1.2427	1.6322	0.3137	0.0344	28	80	0.631744	1.60808	107	0.211023	9	4	0.882965	3.81219	75	4.12427	82	0.935905	2.04575	433.791	-1204.54	2060.74	0	1307	0	1307	0.0187983	0.0158008	0.00318218	0.000670715	0	0	0.0400824	0.432513	0.00965464	0.0221399	0.0482077	0	0.0013933	0
TCGA-A3-3387	KIRC	C3	KIRC.3	0.302846	0.47	0.29	NA	-0.5883	-0.1615	1.1199	0.6511	0.1999	0.3415	44	43	0.541467	2.10571	69	0.30237	2	4	0.789448	1.09441	4	3.53695	37	0.979517	2.19946	237.743	-591.043	589.306	0	617	0	617	0	0.078596	0.00889519	0.00759425	0	0	0.017108	0.400589	0	0.0402912	0.0523205	0.0262023	0	0.0140233
TCGA-B0-4696	KIRC	C4	NA	0.0983703	NA	NA	NA	0.7646	0.2665	-0.438	-2.3613	0.0865	0.1659	NA	NA	NA	NA	340	0.8397	10	53	NA	NA	NA	0	1	NA	4.98571	-1485.9	1278.79	-4261.68	1	866	1	794	0.00768511	0	0	0	0	0.250723	0.00568362	0.225152	0	0.0327195	0.0188789	0	0	0
TCGA-B0-4701	KIRC	C3	KIRC.4	0.367586	NA	NA	NA	-0.7607	-0.128	0.8049	1.1719	0.4951	0.0711	NA	NA	NA	NA	101	0.0363868	0	5	0.863539	1.68037	7	4.13672	66	0.987366	2.05755	176.523	-812.508	817.43	1	238	1	238	0.0020817	0.0095479	0	0.00279798	0	0.00985824	0.108556	0.202768	0	0.051913	0.0342565	0	0.03282	0
TCGA-B0-4818	KIRC	C3	KIRC.1	0.295685	0.51	0	NA	-1.5932	-0.2825	0.6571	1.4877	0.2768	-0.1321	23	66	0.48163	1.77601	72	0.0415888	1	4	0.765621	3.69051	124	4.11416	65	0.985573	1.24969	182.27	-1491.98	2278.47	1	510	1	127	0	0.138465	0.00167905	0	0	0	0.0582421	0.112137	0.00117511	0.00303724	0.05752	0.00402536	0.0240257	0.00309684
TCGA-B0-4827	KIRC	C3	KIRC.3	0.422414	0.61	0	NA	-0.7096	-0.243	0.9817	1.4397	0.1586	0.5447	40	96	0.548366	2.07802	89	0.115664	3	3	0.656001	3.29567	152	4.09562	70	0.964018	2.11966	185.764	-890.77	3058.07	1	885	1	668	0	0.048031	0	0	0	0.00249482	0.0356453	0.249906	0	0.00605367	0.0403755	0.0133647	0.038268	0
TCGA-B0-5084	KIRC	C4	NA	0.159169	0.15	0.05	NA	0.3581	0.115	0.2881	-0.1782	-0.3676	0.0985	17	41	0.286783	1.23317	83	0.902162	8	15	NA	0	1	2.36938	11	0.988109	1.66028	-1132.72	-188.734	1279.49	1	222	1	65	0.0432627	0.00399997	0	0	0	0.167323	0.028435	0.351484	0	0.00303031	0.0170585	0.0383985	0.0639488	0
TCGA-B0-5104	KIRC	C3	KIRC.1	0.227135	0.44	0	NA	-1.5891	-0.238	0.3881	-0.0805	0.0027	-0.0598	21	99	0.468061	1.40418	88	0.0550136	1	4	NA	NA	NA	2.61563	14	0.991123	1.59495	-0.720509	-1284.13	2188.63	1	2752	0	2752	0.0355683	0.00026181	0	0	0	0	0.0521403	0.29378	0	0.0288003	0.209557	0.00568697	0.00554916	0.0392981
TCGA-B0-5106	KIRC	C3	KIRC.2	0.287812	0.43	0	NA	-1.8721	-0.2915	0.9735	1.0338	0.3272	0.2661	32	95	0.570679	1.96884	77	0.154372	6	0	0.950956	0.659153	2	3.41219	35	0.959735	1.32477	153.794	-1246.23	1565.23	1	1598	0	1598	0	0.108112	0.00564967	0	0	0	0.0179592	0.299833	0	0.0394391	0.0723527	0.00759188	0.0470911	0
TCGA-B0-5399	KIRC	C3	KIRC.4	0.259276	NA	NA	NA	-1.1159	-0.2455	0.6727	1.1294	0.4834	0.1665	10	4	0.367461	0.961052	43	0.0723917	NA	NA	NA	NA	NA	4.15903	72	0.972493	1.25277	-197.915	-871.26	2605.78	0	1411	0	1411	0.0204684	0	0	0.0681685	0	0	0.0649619	0.224757	0	0.0444513	0.0279986	0	0.0700486	0
TCGA-B0-5690	KIRC	C3	KIRC.1	0.197526	0.48	0.04	NA	-1.1424	-0.339	0.5242	0.6649	0.195	0.3195	31	5	0.456387	1.48326	61	0.0817889	1	4	NA	NA	NA	3.41249	31	0.99374	1.09893	79.4854	-1008.25	2192.43	0	3392	0	3392	0	0.0806978	0	0	0	0	0.087918	0.219353	0	0.083487	0.192909	0	0.0480907	0.0459771
TCGA-B0-5692	KIRC	C3	KIRC.4	0.337267	0.4	0	NA	-0.9295	-0.194	0.9958	1.6929	0.8741	-0.2181	17	219	0.614033	1.42344	116	0.101863	2	4	0.777515	1.39312	6	4.52638	147	0.907011	1.9481	1205.06	-1443.27	1951.59	0	3944	0	3944	0	0.0147591	0	0	0	0	0.0514969	0.101558	0.0049326	0	0.0131633	0.00174157	0.127298	0
TCGA-B0-5698	KIRC	C3	KIRC.2	0.204293	0.29	0.03	NA	-1.5567	-0.3085	1.0242	0.7977	0.0284	-0.1037	31	252	0.293659	1.90878	33	0.131523	3	5	NA	NA	NA	3.79065	46	0.990078	1.24883	475.341	-838.201	1645.39	0	3631	0	3631	0	0.0298856	0.000464504	0	0	0.00366528	0.0875577	0.266244	0	0.00786584	0.131885	0.00902789	0.0265588	0
TCGA-B0-5713	KIRC	C3	KIRC.1	0.211953	0.42	0.09	NA	-1.1803	-0.3055	0.4071	0.2469	0.6445	-0.1825	44	220	0.553478	2.76739	47	0.162062	5	5	NA	NA	NA	3.01437	26	0.925195	1.07388	150.934	-890.308	2343.9	0	2782	0	2782	0	0.0127277	0	0	0	0	0.187823	0.187999	0	0.0365814	0.124447	0	0.0946438	0
TCGA-B2-4101	KIRC	C3	KIRC.2	0.295856	NA	NA	NA	-1.3241	-0.333	0.9608	1.3917	0.3853	0.2498	18	61	0.307154	1.22862	77	0.0492024	0	5	0.83866	2.01102	11	4.05703	63	0.979217	1.77745	187.338	-745.784	2712.5	0	648	0	648	0	0.0150802	0	0.0220965	0	0	0.0716053	0.192076	0	0.0365031	0.116851	0	0.0141026	0.0791286
TCGA-B2-5633	KIRC	C3	KIRC.1	0.38146	0.45	0.02	NA	-1.3095	-0.3625	0.9566	0.5923	0.2456	0.2519	24	10	0.359472	0.958593	62	0.230712	6	6	0.405726	0.281228	2	3.62925	40	0.983836	1.62957	383.215	-448.184	2876.11	0	963	0	963	0.00311086	0.0167009	0.0031223	0.00703196	0	0	0.040963	0.389567	0	0.0571025	0.0473304	0	0	0.046217
TCGA-B8-4143	KIRC	C2	KIRC.3	0.286328	0.56	0.35	NA	-0.1548	-0.091	1.0641	1.7585	1.4532	0.1927	33	50	0.597528	1.67308	1849	0.411145	10	18	0.912761	3.43308	43	3.98273	80	0.908878	1.2752	458.684	-772.143	787.712	1	709	1	709	0	0.0717916	0	0	0	0.0481257	0.120237	0.134445	0.0262979	0	0.020832	0	0.0161955	0
TCGA-B8-4620	KIRC	C4	KIRC.3	0.0988697	0.3	0	NA	-0.8796	-0.1385	0.9401	-0.1678	1.4121	0.5331	30	17	0.123504	1.48205	92	0.524603	18	5	NA	0	1	3.19892	26	0.981836	1.79244	850.851	-1000.11	1186.21	0	777	1	604	0	0.0267191	0.0877283	0	0.0511358	0	0.00918569	0.29357	0	0.0248656	0.128404	0.1172	0	0.0425276
TCGA-B8-4621	KIRC	C3	KIRC.4	0.322793	0.42	0.01	NA	-1.5779	-0.1605	0.8668	-0.0432	-0.031	-0.1353	19	49	0.500661	2.05827	108	0.254801	12	2	NA	0	1	2.86524	19	0.973101	1.98925	-23.8756	-1952.46	1210.35	0	788	0	788	0.0258611	0.00145696	0	0	0	0	0	0.713784	0	0.0678766	0.071726	0.012097	0.00269277	0
TCGA-B8-4622	KIRC	C3	KIRC.1	0.174179	NA	NA	NA	-1.1745	-0.335	1.0194	0.5506	0.201	0.22	NA	NA	NA	NA	71	0.191108	8	2	0.514172	0.564875	3	3.49852	34	0.992104	1.75027	340.588	-1144.77	2891.04	0	1525	1	1227	0	0.00912361	0	0	0	0.00200617	0.0551739	0.331848	0	0.0527144	0.101176	0.0140219	0.0326011	0.0695447
TCGA-B8-5546	KIRC	C3	KIRC.1	0.072892	0.14	0	NA	-1.7853	-0.3235	-0.473	-0.4802	-0.6014	-0.4624	4	NA	0.055912	0.27956	57	0.000250297	0	0	NA	NA	NA	1.60944	5	1	1.68908	-390.542	-791.715	3512.08	0	505	0	505	0	0.0351919	0.00105152	0	0	0	0	0.348258	0	0.025362	0.0769845	0	0.0521132	0
TCGA-B8-5553	KIRC	C3	KIRC.1	0.329069	0.55	0	NA	-1.4201	-0.334	0.9426	0.7827	0.108	0.1258	10	1	0.258754	1.52377	59	0.0910294	0	5	0.95602	0.662662	2	3.57855	42	0.957429	1.72632	426.785	-668.047	2222.11	0	435	0	435	0	0.0894605	0	0.00929807	0.00223729	0	0.122348	0.205466	0.033544	0	0.0440389	0.00256947	0.0319636	0
TCGA-B8-A54F	KIRC	C3	NA	0.21192	0.35	0	NA	-1.4986	-0.372	0.7842	-0.0032	0.1723	0.3452	11	46	0.246353	0.793804	79	0.116435	3	5	NA	0	1	1.38629	4	1	1.39797	-83.9335	-1053.86	2675.2	0	519	0	519	0	0.0534694	0.00733707	0	0	0	0.000507435	0.536815	0	0.00653859	0.0671761	0.000656741	0	0.0354989
TCGA-BP-4167	KIRC	C3	KIRC.4	0.470232	0.72	0.6	NA	-0.8624	-0.1475	1.5136	1.9781	0.2991	0.4404	9	8	0.398117	1.45976	49	0.119351	5	5	0.933309	1.02535	3	4.01301	84	0.905704	1.31915	439.802	-245.288	-1979.62	0	2718	0	2718	0.00624664	0.00179104	0	0.0112752	0	0	0.0537175	0.26695	0.0222713	0	0.0133742	0	0.0339569	0
TCGA-BP-4173	KIRC	C3	KIRC.3	0.599701	NA	NA	NA	-0.4936	-0.2275	1.7884	2.1492	0.9268	0.3525	NA	NA	NA	NA	55	0.103631	NA	NA	0.99693	0.691019	2	4.28007	208	0.801882	1.61017	1427.09	-272.275	847.001	0	1893	0	1893	0	0.00346743	0	0.000831341	0	0	0.0730674	0.160736	0.0236772	0	0.0571093	0.00760692	0.0612924	0
TCGA-BP-4174	KIRC	C3	KIRC.4	0.206137	NA	NA	NA	-0.9353	-0.155	0.8627	0.5219	0.0911	-0.2342	NA	NA	NA	NA	84	0.947102	14	7	NA	NA	NA	3.67693	43	0.977594	1.724	-757.629	-1136.83	1979.04	0	1879	0	1879	0	0.00365358	0	0	0	0.000623401	0.0438263	0.430548	0.00153106	0.00652197	0.132125	0.00608437	0	0
TCGA-BP-4177	KIRC	C3	NA	0.0751687	NA	NA	NA	-1.7904	-0.2205	-0.1919	-0.2436	-0.1877	0.279	NA	NA	0.226277	0.254561	63	0.142734	6	0	NA	NA	NA	2.84648	18	0.984815	1.24656	80.9205	-510.044	2236.4	0	1670	0	1670	0	0.154618	0	0	0	0	0.0403214	0.34116	0.0255159	0.0304869	0.0379284	0	0.0575689	0
TCGA-BP-4326	KIRC	C3	KIRC.3	0.0939866	NA	NA	NA	-1.1505	-0.19	0.3015	-0.1892	-0.0506	0.5279	NA	NA	NA	NA	87	0.0354863	1	10	NA	NA	NA	2.3979	11	1	1.83095	39.1864	-431.262	1387.24	1	1625	1	958	0	0.0289945	0.0413777	0	0	0	0.0453645	0.301865	0	0.129619	0.0438358	0.0322931	0.00156938	0.0636028
TCGA-BP-4330	KIRC	C3	KIRC.2	0.310242	NA	NA	NA	-1.1803	-0.351	1.1464	1.977	0.6013	0.0739	NA	NA	NA	NA	85	0.0513121	0	5	0.90353	4.1788	102	4.47435	113	0.946475	1.35965	455.446	-700.924	4043.96	0	1888	0	1888	0	0.0593218	0	0	0	0	0.0785535	0.158106	0	0.0284943	0.031332	0	0.0551636	0
TCGA-BP-4781	KIRC	C3	KIRC.3	0.130151	NA	NA	NA	-0.9953	-0.2275	0.8461	-0.2389	0.3376	0.27	NA	NA	NA	NA	111	0.457284	NA	NA	NA	NA	NA	3.37644	31	0.983243	1.78627	1090.84	-1265.51	2696.98	0	2080	0	2080	0	0.00500823	0	0	0.00209338	0.0811849	0.0326901	0.482458	0.143063	0	0.0209586	0.0273229	0.0445692	0
TCGA-BP-4803	KIRC	C3	KIRC.3	0.156393	NA	NA	NA	-1.2781	-0.354	0.591	0.2427	-0.3773	0.2211	NA	NA	NA	NA	57	0.39751	4	0	0.905628	1.76227	7	3.8231	47	0.992974	1.66434	330.334	-917.656	3306.07	0	204	0	204	0	0.0392597	0.0014116	0	0.0050479	0	0.0498099	0.3373	0.0166878	0	0.035128	0	0.0362374	0.0489134
TCGA-BP-4965	KIRC	C3	NA	0.14261	0.45	0.02	NA	-0.8825	-0.3185	0.6139	0.1628	0.3466	0.1254	21	12	0.378115	1.39612	64	0.118937	1	9	NA	NA	NA	3.49794	36	0.976118	1.80307	150.45	-626.776	1663.18	0	1871	0	1871	0	0.0176789	0	0	0	0	0.0408619	0.395782	0	0.0807128	0.0643047	0.0296997	0.042555	0
TCGA-BP-4967	KIRC	C3	KIRC.2	0.102856	0.26	0.28	NA	-0.6938	-0.304	0.5027	0.1756	-0.1192	0.2291	33	15	0.577525	1.55932	206	0.248897	11	3	0.884508	2.6929	21	3.29943	29	0.979845	1.71682	297.981	-1037.24	1073.4	0	205	0	205	0	0.0558135	0	0	0	0	0.0519683	0.331795	0	0.0467203	0.0433405	0.0184743	0.0492057	0.00584246
TCGA-BP-4993	KIRC	C3	KIRC.1	0.130621	NA	NA	NA	-1.551	-0.3105	0.4996	0.6523	0.3217	0.3194	22	17	0.524664	1.5157	65	0.0627969	1	5	NA	NA	NA	NA	NA	NA	1.05716	796.753	-909.537	1921.65	0	177	0	177	0	0.0124017	0	0.0101103	0	0	0.0463085	0.266735	0	0.0688031	0.0529842	0	0.0365661	0
TCGA-CJ-4639	KIRC	C3	KIRC.1	0.202344	0.41	0	NA	-1.2446	-0.398	0.6041	1.0174	0.494	-0.056	30	85	0.280586	1.6274	63	0.0945383	2	5	NA	NA	NA	3.85655	54	0.9668	1.12049	757.791	-1002.82	2897.53	0	3229	0	3229	0	0.00882949	0.00487298	0	0	0	0.0625238	0.150596	0	0.00498751	0.0327199	0	0.0453037	0
TCGA-CJ-4868	KIRC	C6	KIRC.3	0.459126	NA	NA	NA	-0.1376	-0.038	1.2287	1.3504	0.5314	0.7543	NA	NA	NA	NA	107	0.0800708	2	9	0.66398	1.45891	9	3.09069	60	0.754869	2.34341	967.078	2.77704	607.921	1	646	1	37	0	0.0454469	0	0.00470967	0	0	0.0682766	0.28117	0	0.0288085	0.0543345	0.0042999	0.0294625	0
TCGA-CJ-4887	KIRC	C3	KIRC.4	0.450871	NA	NA	NA	-0.7703	-0.2085	1.3211	1.4909	1.0989	0.0478	NA	NA	NA	NA	91	0.18266	6	5	0.783894	1.08671	4	4.22592	94	0.930145	0.947267	420.745	-946.222	1925.39	1	932	1	322	0	0.00822413	0	0.0073007	0	0	0.0795353	0.242608	0.0320284	0	0.0222773	0.00662941	0.0426023	0
TCGA-CJ-4889	KIRC	C3	KIRC.3	0.567704	NA	NA	NA	-1.3507	-0.281	1.1679	2.3213	0.6341	0.4616	NA	NA	NA	NA	73	0.134713	NA	NA	0.52209	3.16826	432	3.90823	109	0.833071	1.54531	1036.11	-650.747	1228.36	0	1946	0	1946	0.135934	0.0343641	0	0	0	0	0.0717918	0.307351	0	0.0161434	0.00946469	0	0	0.00506502
TCGA-CJ-4913	KIRC	NA	NA	0.261548	0.39	0.16	NA	NA	NA	NA	NA	NA	NA	NA	NA	0.442495	1.56348	84	0.106987	1	7	NA	NA	NA	NA	NA	NA	NA	NA	NA	NA	1	1173	1	538	NA	NA	NA	NA	NA	NA	NA	NA	NA	NA	NA	NA	NA	NA
TCGA-CJ-5680	KIRC	C3	KIRC.4	0.175408	0.32	0	NA	-1.4505	-0.2885	0.3774	-0.5594	-0.1325	0.0566	11	32	0.456941	1.27943	89	0.121726	2	6	NA	0	1	2.69231	16	0.971046	1.14672	-817.3	-1623.92	2875.5	1	768	1	153	0.00235992	0	0.0161243	0	0	0	0.0269283	0.364108	0	0.0401085	0.216653	0.0131361	0.0314275	0.00724624
TCGA-CJ-5689	KIRC	C3	KIRC.3	0.342591	0.54	0.23	NA	-1.1385	-0.16	0.9463	1.1314	-0.0004	0.5802	23	14	0.621998	1.92254	45	0.186749	4	3	0.698962	1.25237	6	3.26966	36	0.912417	1.68961	685.093	-656.978	551.776	1	1620	0	1620	0	0.0486058	0	0.0102775	0	0.0178144	0.0252948	0.403408	0	0.0432811	0.10044	0.00609103	0.0252661	0.049543
TCGA-CJ-6028	KIRC	C3	KIRC.3	0.429777	0.71	0.57	NA	-0.4782	-0.256	1.2665	1.7194	0.6189	0.174	27	20	0.498234	1.34816	34	0.409324	31	3	0.630508	2.66043	68	4.00062	94	0.880554	1.70772	819.452	-540.915	-570.933	1	1625	1	137	0	0.0356698	0	0	0	0.0435884	0.0536036	0.248355	0	0.00391798	0.000544811	0.0129507	0.0338206	0
TCGA-CJ-6032	KIRC	C3	KIRC.1	0.228971	0.42	0.09	NA	-1.4142	-0.386	0.3964	0.1607	0.2835	-0.0735	17	1	0.320987	1.22559	39	0.219704	6	12	NA	NA	NA	3.3683	37	0.932809	1.60772	937.111	-1191.21	2108.1	0	3639	0	3639	0	0	0	0	0	0	0.0693973	0.350435	0.0200995	0	0.0449789	0	0.0755328	0
TCGA-CW-5581	KIRC	C3	KIRC.1	0.229749	0.48	0	NA	-1.6809	-0.34	0.307	0.384	0.1896	-0.0597	22	90	0.307236	1.45239	127	0.0972553	2	10	NA	NA	NA	3.66943	47	0.953063	1.68522	282.733	-1394.44	2928.66	0	2799	0	2799	0	0.0175795	0	0.0440013	0	0	0.111569	0.181145	0	0.0473005	0.019445	0.00102656	0.0366354	0
TCGA-CW-6088	KIRC	C3	KIRC.1	0.130841	NA	NA	NA	-1.2928	-0.3905	0.3038	-0.4001	0.3674	0.1302	NA	NA	NA	NA	53	0.0995867	3	2	NA	NA	NA	2.68595	15	0.991837	1.20204	-363.217	-645.705	2793.56	0	3222	0	3222	0	0.0160895	0	0	0	0	0.0402874	0.43	0	0.101928	0.0820613	0.0187182	0	0.0697772
TCGA-CW-6097	KIRC	C3	NA	0.533713	0.5	0.35	NA	-0.3001	-0.153	1.3223	2.0449	0.5387	0.5935	12	7	0.148011	0.532841	53	0.299876	1	1	0.888862	2.40708	15	4.90073	140	0.991721	2.05069	321.422	-150.528	245.651	1	571	1	457	0	0.129559	0	0.0145897	0	0	0.0767217	0.198423	0	0.0248983	0.0274869	0.00485948	0.013689	0
TCGA-CZ-4861	KIRC	C3	KIRC.3	0.232903	NA	NA	NA	-0.4423	-0.0995	1.6294	0.9576	0.6206	0.1327	NA	NA	NA	NA	65	0.141097	0	5	0.942304	2.34154	12	4.08439	72	0.955041	1.80762	852.074	-812.589	3213.64	1	446	1	446	0	0.0180518	0	0	0.00707245	8.13e-05	0.107525	0.370742	0.0203823	0	0.0728865	0.0284456	0.0235665	0
TCGA-CZ-5452	KIRC	C3	KIRC.4	0.54694	0.67	0.12	NA	-1.2081	-0.1855	1.3379	2.3216	0.3605	-0.2166	12	28	0.25676	0.827338	45	0.333491	4	4	0.660638	2.62293	53	5.30247	259	0.954226	1.64156	267.163	-1303.36	1935.63	0	1789	0	1789	0.00819487	0.0108091	0	0.00471259	0	0	0.0379548	0.132673	0.0190867	0	0.0258197	0.000672216	0.078937	0
TCGA-CZ-5470	KIRC	C3	KIRC.4	0.344305	0.47	0.07	NA	-0.5422	-0.035	1.1162	1.3388	0.4719	0.0237	20	15	0.354998	1.27208	81	0.186998	4	6	0.921339	2.88885	23	4.43476	104	0.954864	2.35704	874.47	-902.753	-45.9065	0	386	0	386	0	0.00569259	0	0.010913	0	0	0.086746	0.249912	0	0.055342	0.0228428	0.0110883	0.0760187	0
TCGA-EU-5907	KIRC	C4	KIRC.	0.0591827	NA	NA	NA	-1.3898	-0.246	0.1947	-0.8758	1.197	-0.114	20	53	0.37898	1.16609	91	0.927421	7	11	NA	NA	NA	1.33218	4	0.960964	1.69112	-59.0936	-884.25	3253.39	0	127	0	127	0	0	0.0311594	0	0	0	0.0588667	0.457108	0	0.0176644	0.0568331	0.0171667	0.0577708	0
TCGA-A3-3326	KIRC	C3	KIRC.	0.222989	0.45	0	NA	-1.1592	-0.3235	1.0749	1.0455	0.8277	-0.1122	12	17	0.551216	1.15755	85	0.0418514	0	5	0.851259	1.37005	5	3.5556	37	0.984679	1.27601	-169.24	-1381.68	3339.77	0	1137	0	1137	0	0.0702986	0	0.0531589	0	0	0.0732415	0.269186	0	0.0548937	0.0858442	0	0	0.0341981
TCGA-A3-3349	KIRC	C3	KIRC.3	0.132324	NA	NA	NA	-1.2167	-0.2925	0.6352	0.3943	0.1807	0.3728	22	39	0.195462	0.921464	76	0.0362661	NA	NA	NA	NA	NA	2.25131	18	0.778901	1.56864	-203.524	-941.335	2828.23	0	1385	0	1385	0	0.126112	0	0	0	0	0.0095848	0.369898	0	0.11011	0.0703859	0.0101206	0.0270158	0.0471376
TCGA-A3-3372	KIRC	C3	KIRC.2	0.257412	0.5	0	NA	-1.1013	-0.36	0.6646	0.2419	0.4225	0.0352	NA	NA	0	0	74	0.640643	22	1	NA	NA	NA	3.27225	37	0.90621	1.01262	-357.097	-873.284	2696.27	0	735	0	735	0	0.0156585	0	0	0	0	0.110818	0.272421	0	0.0704259	0.110562	0	0.0444868	0
TCGA-A3-3373	KIRC	C3	KIRC.1	0.159361	0.43	0	NA	-1.2814	-0.351	0.6301	0.0725	-0.2153	0.1184	25	74	0.424505	1.35842	65	0.136441	4	6	NA	0	1	2.43583	18	0.842739	1.56818	-16.7032	-806.112	2290.47	0	1621	0	1621	0	0.0185784	0	0.0181407	0	0.00484593	0.118105	0.399572	0	0.10492	0.0376145	0.0182861	0.00414467	0.0214263
TCGA-AK-3444	KIRC	C3	KIRC.	0.141604	0.34	0	NA	-1.2359	-0.3025	0.2243	0.3719	0.0922	-0.1303	56	160	0.713505	2.3875	57	0.191255	4	4	NA	NA	NA	2.75498	40	0.746833	0.850155	295.706	-1389.45	2899.77	0	1471	0	1471	0	0.0299284	0	0	0	0	0.134747	0.207189	0	0.039347	0.038804	0.000864683	0.0657395	0
TCGA-AK-3450	KIRC	C3	KIRC.4	0.164161	NA	NA	NA	-1.9061	-0.1985	0.1657	0.3532	0.065	-0.2768	NA	NA	NA	NA	68	0.201121	2	9	0.850695	1.9588	10	3.09219	24	0.972983	1.76745	392.519	-1521.67	3446.54	0	1779	0	1779	0	0.0337017	0.00653419	0	0	0	0.0698772	0.17362	0	0.0810947	0.128309	0	0.0339461	0
TCGA-B0-4694	KIRC	C3	KIRC.4	0.43382	NA	NA	NA	-1.1709	-0.1295	1.5163	1.7949	0.6242	0.4016	NA	NA	NA	NA	68	0.172993	5	7	0.822325	3.3247	57	4.76778	158	0.941766	2.01708	415.327	-1088.44	1179.88	1	106	0	106	0	0.0394869	0	0	0	0.0569626	0.0608987	0.289722	0	0.00933254	0.0250082	0.0122088	0.0306338	0
TCGA-B0-4837	KIRC	C3	KIRC.3	0.185851	NA	NA	NA	-0.7609	-0.189	0.4232	0.1541	-0.4368	0.4827	NA	NA	NA	NA	91	0.113047	3	10	NA	NA	NA	2.93707	21	0.964705	1.94254	-78.0331	-243.941	2191.41	1	1378	1	1208	0	0.00905064	0	0	0	0.317446	0.0144884	0.22668	0	0.0283154	0.0495264	0.000827615	0.0284905	0.014962
TCGA-B0-4849	KIRC	C3	KIRC.2	0.136463	NA	NA	NA	-1.8271	-0.2745	0.5889	0.0956	0.5057	-0.0381	NA	NA	NA	NA	103	0.110185	3	9	NA	NA	NA	2.87148	18	0.993463	0.909878	148.339	-1135.12	918.41	1	69	1	4	0	0.00467707	0	0	0	0	0.0704986	0.273478	0	0.0498887	0.125026	0.00363941	0.00510337	0.034662
TCGA-B0-5083	KIRC	C3	NA	0.232513	NA	NA	NA	-1.9928	-0.3025	1.1045	0.7554	-0.3416	0.1852	10	28	0.0861365	0.488107	NA	NA	NA	NA	NA	NA	NA	3.80569	47	0.988453	1.06067	-894.328	-473.237	1890.28	1	1045	1	1045	0	0.0252108	0	0.0102742	0	0.109289	0.0440842	0.449869	0	0.0175925	0.0122454	0	0.0319097	0
TCGA-B0-5085	KIRC	C3	KIRC.2	0.134616	NA	NA	NA	-1.6179	-0.3295	0.2086	0.1981	-0.0324	-0.1466	31	21	0.462654	1.79278	75	0.0445944	0	5	NA	NA	NA	2.34199	11	0.976687	1.3599	73.0761	-1770.91	2969.07	1	770	0	770	0.0596202	0	0.0103326	0	0	0	0.0289416	0.30212	0.0429125	0	0.0601091	0	0.124432	0
TCGA-B0-5095	KIRC	C3	KIRC.3	0.232718	0.63	0.12	NA	-0.5949	-0.2165	0.5851	0.908	0.3341	0.7728	38	206	0.486998	1.97664	92	0.227111	5	9	NA	NA	NA	3.50267	37	0.970022	1.39946	543.818	-93.1227	1986.13	1	245	0	245	0	0.0299365	0	0	0	0	0.0536445	0.289537	0.0175145	0	0.0678311	0.00582686	0.118959	0
TCGA-B0-5096	KIRC	C3	KIRC.3	0.451954	0.57	0	NA	-0.584	-0.133	1.0423	0.7215	0.5214	0.4728	21	73	0.849433	2.09527	108	0.200147	6	2	0.652914	2.2421	31	2.88508	20	0.963064	2.32964	35.0788	-35.8542	1327.94	1	68	0	68	0	0.0544535	0	0	0	0.0198887	0.0380708	0.392938	0.0391887	0	0.0645037	0.0306261	0	0.0352707
TCGA-B0-5099	KIRC	C3	KIRC.1	0.0449655	0.25	0.06	NA	-1.2887	-0.3055	-0.4789	-0.7867	-0.3234	-0.0688	26	32	0.225955	1.83589	135	0.257878	2	16	NA	NA	NA	1.83102	7	0.940958	1.08074	830.118	-964.753	3270.53	1	485	0	485	0.0811388	0	0	0	0	0.204781	0.044804	0.0799796	0	0.0129053	0.0731838	0	0.0878789	0.0584764
TCGA-B0-5107	KIRC	C2	KIRC.4	0.329316	0.38	0	NA	-0.3113	-0.0015	0.635	0.954	-0.0596	-0.384	20	41	0.369677	1.42184	97	0.186257	5	7	NA	0	1	3.6988	63	0.892754	2.56605	-14.2996	-1033.64	997.666	1	927	1	549	0.0233641	0	0	0	0	0	0.0777554	0.2005	0.0113725	0	0.0195686	0	0.0846949	0
TCGA-B0-5116	KIRC	C3	KIRC.4	0.128214	0.5	0.07	NA	-0.4373	-0.165	-0.0921	-0.3994	-0.1166	0.4177	26	279	0.441041	1.58775	107	0.375479	11	7	NA	NA	NA	NA	NA	NA	1.38277	207.152	-561.943	2520.29	0	1274	1	1129	0	0.0159432	0	0	0	0	0.0621205	0.305536	0	0.0144278	0.0175712	0	0.121708	0
TCGA-B0-5701	KIRC	C3	KIRC.4	0.301657	0.43	0.01	NA	-0.7377	-0.1455	0.6684	0.4118	-0.106	0.0126	54	110	0.66102	2.61534	83	0.271156	5	14	0.838439	0.921119	3	3.66448	40	0.993386	2.04226	148.118	-573.839	969.368	0	2461	1	224	0	0.0354604	0	0.000970727	0	0.033784	0.161022	0.281203	0	0.0145961	0.021481	0.00788775	0.0317456	0
TCGA-B0-5707	KIRC	C3	KIRC.	0.193313	NA	NA	NA	-1.9798	-0.0965	0.2312	0.0852	-0.6314	0.0934	18	2	0.333633	0.722872	NA	NA	NA	NA	NA	NA	NA	2.07944	8	1	1.92119	-194.805	-1553.91	539.919	0	3744	0	3744	0	0.0357188	0	0	0	0.0772863	0.00782481	0.457272	0	0.0494623	0.0365944	0.00559721	0.0527392	0
TCGA-B2-A4SR	KIRC	C3	NA	0.121078	0.41	0	NA	-1.2178	-0.381	0.5924	0.4421	0.378	0.1138	17	144	0.416806	1.01596	81	0.0645454	2	9	NA	NA	NA	2.92642	19	0.99388	1.1034	288.919	-1103.74	2572.61	0	507	1	266	0.00137926	0.00114933	0	0.0201336	0	0.00789502	0.0894182	0.334431	0	0.0762673	0.0323634	0	0.0382486	0.00623354
TCGA-B4-5832	KIRC	C4	NA	0.383206	0.82	0.19	NA	-0.952	-0.2695	0.4769	-0.597	0.5474	-0.5914	28	41	0.554744	1.72263	75	0.615779	24	11	0.800958	1.11036	4	2.16396	9	0.984859	1.78785	158.058	475.201	-1456.26	0	155	0	155	0	0.03385	0	0	0.018317	0	0.0765864	0.287297	0	0.0281104	0.117065	0.00221343	0.0217717	0
TCGA-B4-5844	KIRC	C3	NA	0.138817	0.44	0	NA	-1.3816	-0.3825	0.0774	-0.3946	0.2866	0.1175	35	28	0.381422	1.78975	37	0.0316461	1	5	NA	NA	NA	1.90615	7	0.97957	1.22791	263.001	-978.489	2290.68	0	7	0	7	0	0.0290875	0.0111033	0	0	0.0184048	0.0430924	0.240135	0	0.0832297	0.289035	0	0.0138665	0.0779256
TCGA-B8-5158	KIRC	C3	KIRC.3	0.503933	0.74	0.07	NA	-0.1479	-0.147	1.0971	0.8805	0.1163	0.2143	24	5	0.432348	1.49881	65	0.211248	9	9	0.999839	0.693036	2	3.92208	61	0.954075	1.86795	332.066	-821.162	2728.84	0	1218	0	1218	0	0.0400692	0	0.118042	0	0	0.0872846	0.166935	0.0364891	0	0.102925	0.0321688	0	0.00629895
TCGA-BP-4345	KIRC	C3	KIRC.3	0.3133	NA	NA	NA	-0.5478	-0.122	1.0868	0.9551	0.2633	0.8312	NA	NA	NA	NA	NA	NA	NA	NA	NA	NA	NA	4.24694	74	0.986727	1.57685	166.298	336.66	-1001.15	0	1516	0	1516	0	0.0109045	0	0	0	0.129425	0.0458054	0.374265	0	0.0154962	0.0342983	0	0.0216889	0
TCGA-BP-4972	KIRC	C3	KIRC.1	0.147587	0.32	0	NA	-1.1681	-0.331	1.1969	0.5181	0.3712	0.3356	11	101	0.487782	0.832099	55	0.0808544	2	5	NA	NA	NA	3.89182	50	0.994836	0.912221	544.344	-399.997	2655.47	0	1502	0	1502	0	0.0255878	0	0	0	0.0691666	0.0441066	0.586659	0.0100609	0	0.0224643	0.0120114	0.033812	0
TCGA-BP-4981	KIRC	C3	KIRC.2	0.167894	0.21	0.03	NA	-1.6388	-0.165	0.5452	0.6871	0.1796	0.0517	27	0	0.459246	1.14812	51	0.105184	2	10	NA	NA	NA	3.30162	31	0.961455	1.79379	36.5727	-1583.34	1476.09	1	1097	0	1097	0.00693039	0.000758856	0	0	0	0	0.049617	0.35919	0	0.00389222	0.0515484	0	0.0520311	0.0204332
TCGA-BP-5168	KIRC	C3	KIRC.1	0.119398	NA	NA	NA	-1.4226	-0.262	0.2711	0.232	0.4094	0.0341	33	122	1.01546	2.47004	54	0.0989338	3	2	NA	NA	NA	3.26092	28	0.978607	1.26269	180.615	-1153.28	3244.77	1	1463	0	1463	0	0.00981329	0	0	0	0	0.0978435	0.334574	0.0291731	0	0.0164712	0	0.0914413	0
TCGA-BP-5170	KIRC	C3	KIRC.4	0.302488	0.51	0	NA	-1.4991	-0.159	0.7567	0.5543	-0.0814	0.4404	16	9	0.305163	0.91549	55	0.122947	2	5	NA	NA	NA	3.16864	27	0.961405	1.97006	734.736	-1087.97	2264	0	2412	0	2412	0	0.0442913	0.00898478	0	0	0	0.0203258	0.510542	0.072727	0	0.0114928	0	0.0135052	0
TCGA-BP-5183	KIRC	C3	KIRC.1	0.252229	0.33	0	NA	-0.9757	-0.1475	0.9153	0.8962	0.3737	-0.0083	13	43	0.391168	1.11762	55	0.315102	5	4	NA	0	1	3.52291	52	0.891595	2.09809	-90.307	-960.235	2825.06	0	1291	1	485	0.0199359	0	0	0	0	0	0.0637336	0.281483	0	0.0022913	0.0222061	0.00124175	0.0504278	0
TCGA-BP-5194	KIRC	C3	KIRC.1	0.153874	0.38	0	NA	-1.1359	-0.2955	0.6223	0.6228	0.2958	0.1898	14	5	0.250985	0.61352	47	0.0427272	1	5	0.576028	1.0321	6	3.40404	31	0.991279	0.987128	167.75	-597.092	3453.85	0	408	0	408	0	0.164412	0	0.00697081	0	0	0.0425347	0.363799	0	0.0597663	0.0163053	0	0.0487881	0
TCGA-CJ-4876	KIRC	C3	KIRC.4	0.2265	NA	NA	NA	-1.4379	-0.168	-0.0744	1.0282	-0.0274	-0.2707	NA	NA	NA	NA	118	0.325498	8	12	0.956155	0.662756	2	3.8056	58	0.937237	1.79721	532.099	-1250.58	1996.93	0	1955	0	1955	0	0	0	0	0	0	0.051063	0.0730419	0.00356219	0	0.0143837	0	0.108555	0
TCGA-CJ-4888	KIRC	C3	KIRC.3	0.733238	NA	NA	NA	-0.5739	-0.151	1.6297	2.238	1.0389	0.3119	NA	NA	NA	NA	43	0.0777472	NA	NA	0.724345	3.66247	157	4.36288	130	0.896323	1.89826	789.005	-525.175	31.9472	1	1567	1	608	0.000691229	0	0	0.00182769	0	0.0270376	0.0874606	0.189389	0	0.00937063	0.0206722	0.0148499	0.0639196	0
TCGA-CJ-4894	KIRC	C3	KIRC.1	0.269101	NA	NA	NA	-0.809	-0.2825	0.9852	1.5001	0.5459	0.0475	NA	NA	NA	NA	65	0.183774	3	7	0.72158	2.69703	42	4.04448	99	0.88017	1.60782	390.481	-863.728	2714.16	1	841	1	158	0	0.00774632	0	0.00918138	0	0	0.0888924	0.132986	0.0161503	0	0.0309999	0	0.0727131	0
TCGA-CJ-4903	KIRC	C3	KIRC.1	0.218572	0.32	0.39	NA	-1.5289	-0.3415	0.9215	1.0196	0.0756	0.182	25	373	0.31064	1.24256	85	0.525589	1	5	0.198196	0.21774	3	3.74821	45	0.984645	1.01101	505.094	-1274.65	2922.86	0	1560	0	1560	0	0.00728374	0	0.00155117	0	0	0.0479054	0.244367	0.0787789	0	0.0681941	0.00231442	0.101426	0
TCGA-CW-5584	KIRC	C3	KIRC.1	0.2479	0.45	0.03	NA	-1.2228	-0.319	0.676	-0.0308	0.0757	0.139	NA	NA	0	0	65	0.14863	1	6	0.946805	1.52382	5	2.8571	18	0.98849	1.93408	472.393	-804.553	2774.46	1	164	1	102	0	0.0418969	0	0.00547188	0	0	0.0738415	0.353226	0	0.0444977	0.193118	0.0063076	0	0.0397651
TCGA-CW-5590	KIRC	C3	KIRC.1	0.236415	NA	NA	NA	-1.1984	-0.211	0.7051	0.5222	0.3345	0.2697	NA	NA	NA	NA	NA	NA	NA	NA	NA	0	1	3.5107	36	0.979679	1.69611	704.43	-986.823	2505.8	1	1075	1	672	0	0.00555199	0	0	0	0	0.130927	0.278485	0.0136159	0	0.0284042	0	0.117754	0
TCGA-CZ-4857	KIRC	C3	KIRC.3	0.213167	NA	NA	NA	-0.2739	-0.194	0.98	0.6741	-0.1279	0.4444	NA	NA	NA	NA	82	0.285795	11	13	NA	0	1	3.75456	45	0.986314	1.91338	178.556	-579.784	1284.45	1	1432	1	188	0	0.0333857	0	0.0023196	0	0.00251162	0.0743044	0.380853	0	0.0282379	0.0118103	0.0301339	0.0364776	0
TCGA-CZ-4864	KIRC	C3	NA	0.24955	0.39	0.01	NA	-1.0682	-0.3545	1.303	1.1449	0.7495	-0.2063	24	18	0.457988	1.94645	60	0.184893	4	5	0.842935	1.51034	6	3.65619	59	0.896667	1.37924	158.284	-839.876	2466.35	1	2830	0	2830	0.00963614	0	0	0	0	0	0.107717	0.247044	0	0.0253122	0.0278671	0.0110158	0.0556741	0
TCGA-CZ-5469	KIRC	C1	KIRC.4	0.0763733	0.32	0.04	NA	-0.2858	0.0195	0.3625	0.0906	-0.5106	0.3323	26	2	0.208792	1.22292	69	0.843447	26	4	NA	NA	NA	3.15291	27	0.956634	1.98306	256.294	-1037.33	1844.34	1	946	1	110	0.0335849	0	0.00540834	0.000160214	0.0100901	0	0.00967355	0.271791	0	0.0497496	0.119541	0	0.0298326	0
TCGA-CZ-5984	KIRC	C3	KIRC.4	0.297127	0.48	0.19	NA	-0.6275	-0.182	0.9206	0.9672	0.4473	0.1971	14	4	0.374373	1.00793	88	0.55803	19	7	0.953089	1.32126	4	4.18718	77	0.963943	1.9884	446.267	-922.215	655.856	0	2067	0	2067	0	0.0850381	0	0.0619542	0	0	0.0432069	0.263232	0.00523724	0	0.0208335	0.00535332	0	0.0244807
TCGA-DV-A4VX	KIRC	C4	NA	0.165017	0.28	0	NA	-0.6462	-0.0535	0.2608	0.2498	0.6963	-0.4309	27	76	0.569847	2.0623	87	0.662051	16	10	NA	NA	NA	1.90615	7	0.97957	2.40677	221.475	-1546.41	459.55	1	1626	1	1626	0.000738669	0.000676906	0.0621276	0	0	0.080911	0.0544061	0.197774	0.0157636	0	0.0698185	0.014674	0.00986587	0
TCGA-EU-5905	KIRC	C3	KIRC.	0.225437	0.41	0.3	NA	-1.3285	-0.2605	0.5935	-0.0042	0.2751	0.4761	16	13	0.296163	1.51043	75	0.947721	21	3	NA	NA	NA	1.94591	7	1	1.49367	261.181	-967.541	999.124	0	119	0	119	0	0.0194945	0.00992575	0	0	0	0.0424964	0.422519	0	0.112945	0.0103378	0.0027253	0.0102182	0.0438075
[truncated: 14 more columns]
