# Supplementary material for: Distinct Tumor-Associated Macrophage Signatures Shape the Immune Microenvironment and Patient Prognosis in Renal Cell Carcinoma
Source: Cells. 2025 Nov 6;14(21):1740. doi: 10.3390/cells14211740 (PMC12610877; doi:10.3390/cells14211740)
Supplement: Supplementary file 1 [file cells-14-01740-s001.zip › Supplemental Information/Supplementary Table S3.xlsx]

## Sheet: Supplementary Table S2
# The Tumor associate macrophages cluster-specific marker gene sets
TAM1	C1QA	C1QB	APOE	C1QC	CCL3L1	MS4A4A	APOC1	MS4A7	CCL3	HLA-DQA1	HLA-DPA1	HLA-DRA	CD163	HLA-DRB1	CD74	HLA-DPB1	FOLR2	GPR34	CD14	LGMN	FTL	MS4A6A	HLA-DRB5	HLA-DQB1	SGK1	MRC1	NPC2	SLC40A1	FCGRT	CD68	GPNMB	TYROBP	HLA-DMA	CST3	CTSB	MAFB	CTSZ	FCGR2A	AIF1	GPR183	MSR1	IGSF6	FCER1G	SLC1A3	SLCO2B1	GRN	PHACTR1	LIPA	VSIG4
TAM2	C1QA	CCL3	HMOX1	C1QB	C1QC	SLC40A1	CD14	CXCL3	CXCL8	MRC1	CCL3L1	CTSD	CXCL2	FTL	AIF1	FOLR2	MS4A6A	CD163	CCL13	FUCA1	GLUL	MS4A7	TYROBP	IER3	CREG1	FCGR2A	HLA-DRA	IGSF6	SAT1	C5AR1	F13A1	CTSC	FCER1G	FCGR3A	CD74	HLA-DRB1	CTSZ	HLA-DRB5	CD68	CTSL	FCGRT	HLA-DMA	HLA-DPA1	RAB32	CTSB	LGMN	CTSS	CYBB	PLAUR
TAM3	HLA-DPA1	HLA-DPB1	APOC1	C1QA	C1QB	HLA-DRB5	HLA-DQA1	HLA-DQB1	TYROBP	C1QC	HLA-DMA	AIF1	CYBA	GPNMB	IGSF6	MARCKS	CD14	LYZ	MS4A6A	FCER1G	CTSS	A2M	FCGR3A	CD68	LAPTM5	RNASET2	TMEM176B	LIPA	HLA-DMB	VIM	MAFB	TYMP	TREM2	FGL2	RGS10	TIMP2	PLA2G7	MSR1	FCGR2A	CCL3L1	C3	MS4A4A	ADAMDEC1	SRGN	FYB1	LY86	AKR1B1	ADAP2	FOLR2
TAM4	FABP4	APOC1	FABP5	CHI3L1	MMP7	CSTB	APOE	CD36	FBP1	LIPA	CTSB	CD9	LPL	PLIN2	ACP5	PLA2G7	DBI	CD68	TREM2	MSR1	ITGB2	CYP27A1	NCEH1	NPL	ALCAM	MGLL	CPM	ATP1B1	SMIM25	MATK	OTOA	CD84	CHIT1	TM4SF19	HAVCR2	DHRS9	SHTN1	NR1H3	RAB7B	IL4I1	SLC1A3	SCD	CCR1	FAIM	ST14	HSD3B7	MCRIP2	TMEM37	MITF
TAM5	MT1G	ALDOB	APOE	GATM	GPX3	MT1H	MIOX	GSTA1	MT1F	HPD	ASS1	SUCLG1	FTL	MT1X	FABP1	GSTA2	ALB	PDZK1IP1	DCXR	PCK1	UGT2B7	GLYAT	PRODH2	ADI1	PEPD	DPEP1	LDHB	FXYD2	FBP1	RIDA	NAT8	ECHS1	BHMT	RBP5	C11orf54	ALDH6A1	SLC25A5	PEBP1	ACAA1	DDC	PAH	ALDH2	BBOX1	ACAT1	DPYS	AKR1A1	SAT2	PRAP1	DHRS4L2
TAM6	MED31	GTF2E2	TFB2M	GTF2F1	ELP2	PUF60	HEXIM2	MED19	LEO1	PTGES2	PRPF6	ELOF1	DNMT3L	XPC	MED28	ZNF524	HTATSF1	MED8	DCAF6	EAF2	PPP1R8	ZC3H15	PQBP1	TERF1	NELFE	EYA3	CISH	THAP1	FUBP1	STRADB	MAGED1	PCBD2	ANKS4B	PSMD9	TDP2	ZMAT2	STRA6	MRPL12	TAC1	DEPDC7	ZNF32	RGN	EIF2A	ARHGAP10	SUCLG1	GGCT	HPGD	SLC22A12	SLC7A8
TAM7	APOE	C1QB	C1QA	APOC1	C1QC	CCL3	HLA-DRA	CD74	HLA-DPA1	HLA-DRB1	FTL	HLA-DPB1	CST3	RNASE1	HLA-DQA1	NPC2	HLA-DQB1	IER3	PSAP	CTSB	CXCL3	MS4A6A	CXCL8	MS4A7	EGR1	FOS	GRN	CTSD	HSPB1	CD14	GPR183	CCL4	HLA-DMA	TYROBP	FCGRT	NFKBIA	CD68	CD63	CD83	HLA-DMB	CTSZ	RHOB	A2M	HSPA1B	S100A11	MS4A4A	TNF	CAPG	FCER1G
TAM8	MERTK	TREM2	TLR5	SLC40A1	ZDHHC14	IGF1	SOCS6	TSPAN15	LILRB5	CD209	SLC7A8	ADAP2	DAB2	KCNMA1	SLCO2B1	SDC3	SLC1A3	FCHO2	ZNF358	TSPAN4	GLMP	EYA2	FAM120B	MMP14	FFAR4	ABI1	LGALS3BP	ITGB5	PLXNA1	P2RY11	TNFRSF11A	RB1	PLXND1	MITF	CCL18	SIGLEC9	STAB1	IFI27	SPRED1	PDPN	CD81	SIGLEC8	LPAR6	GPR34	CPM	SREBF1	APOE	CD59	PMP22
[truncated: 870 more columns]
